# Supplementary material for: Serpin-loaded extracellular vesicles promote tissue repair in a mouse model of impaired wound healing
Source: J Nanobiotechnology. 2022 Nov 5;20:474. doi: 10.1186/s12951-022-01656-7 (PMC9636779; doi:10.1186/s12951-022-01656-7)
Supplement: Supplementary file 2 — Additional File 2: Proteomic data from the Mass Spectrometry analysis of proteins detected in EVs from wild-type and diabetic db/db mice. [file 12951_2022_1656_MOESM2_ESM.csv]

Additional File 2: Proteomic data from the Mass Spectrometry analysis of proteins detected in EVs from wild-type and diabetic db/db mice.
Materials and Methods provide details on the analysis and summary of data obtained.
Protein Group	Protein ID	Accession	-10lgP	Coverage (%)	Coverage (%) Sample 1	Area Sample 1	#Peptides	#Unique	#Spec Sample 1	PTM	Avg. Mass	Description
1	1	P07724|ALBU_MOUSE	594.91	95	95	8.96E+12	479	451	12689	Carbamidomethylation; TMT10plex; Phosphorylation (STY); Deamidation (NQ); Oxidation (HW); 4 more	68693	Serum albumin OS=Mus musculus GN=Alb PE=1 SV=3
2	3	Q921I1|TRFE_MOUSE	506.5	92	92	5.03E+10	224	23	3012	Carbamidomethylation; TMT10plex; Phosphorylation (STY); Deamidation (NQ); Oxidation (HW); 4 more	76724	Serotransferrin OS=Mus musculus GN=Tf PE=1 SV=1
3	11	tr|E9Q035|E9Q035_MOUSE	497.69	64	64		202	0	2840	Carbamidomethylation; TMT10plex; Phosphorylation (STY); Deamidation (NQ); Oxidation (HW); 4 more	107796	Protein Gm20425 OS=Mus musculus GN=Gm20425 PE=4 SV=1
11	24	P28665|MUG1_MOUSE	475.29	66	66	1.29E+10	133	55	839	Carbamidomethylation; TMT10plex; Phosphorylation (STY); Deamidation (NQ); Oxidation (HW); 2 more	165297	Murinoglobulin-1 OS=Mus musculus GN=Mug1 PE=1 SV=3
25	26	Q8BTM8|FLNA_MOUSE	462.06	55	55	3.93E+09	121	95	270	Carbamidomethylation; TMT10plex; Phosphorylation (STY); Deamidation (NQ); Oxidation (HW)	281219	Filamin-A OS=Mus musculus GN=Flna PE=1 SV=5
7	67	P22599|A1AT2_MOUSE	456.29	73	73	3.86E+10	108	21	2093	TMT10plex; Phosphorylation (STY); Deamidation (NQ); Oxidation (HW); Ubiquitin; 2 more	45975	Alpha-1-antitrypsin 1-2 OS=Mus musculus GN=Serpina1b PE=1 SV=2
10	6	Q91X72|HEMO_MOUSE	446.75	75	75	1.39E+11	89	83	1190	Carbamidomethylation; TMT10plex; Phosphorylation (STY); Deamidation (NQ); Oxidation (HW); 3 more	51318	Hemopexin OS=Mus musculus GN=Hpx PE=1 SV=2
5	75	Q00896|A1AT3_MOUSE	446.25	67	67		102	0	2161	TMT10plex; Phosphorylation (STY); Deamidation (NQ); Oxidation (HW); Ubiquitin; 2 more	45823	Alpha-1-antitrypsin 1-3 OS=Mus musculus GN=Serpina1c PE=1 SV=2
8	45	Q00898|A1AT5_MOUSE	445.71	74	74	3.35E+10	102	19	1712	TMT10plex; Phosphorylation (STY); Deamidation (NQ); Oxidation (HW); Ubiquitin; 2 more	45891	Alpha-1-antitrypsin 1-5 OS=Mus musculus GN=Serpina1e PE=1 SV=1
4	68	P07758|A1AT1_MOUSE	444.21	74	74	1.02E+08	105	4	2164	TMT10plex; Phosphorylation (STY); Deamidation (NQ); Oxidation (HW); Ubiquitin; 2 more	46003	Alpha-1-antitrypsin 1-1 OS=Mus musculus GN=Serpina1a PE=1 SV=4
15	21	P01027|CO3_MOUSE	442.97	65	65	1.80E+10	125	111	525	Carbamidomethylation; TMT10plex; Phosphorylation (STY); Deamidation (NQ); Oxidation (HW); 2 more	186483	Complement C3 OS=Mus musculus GN=C3 PE=1 SV=3
6	44	Q00897|A1AT4_MOUSE	441.54	75	75	2.69E+10	106	19	2090	TMT10plex; Phosphorylation (STY); Deamidation (NQ); Oxidation (HW); Ubiquitin; 2 more	45998	Alpha-1-antitrypsin 1-4 OS=Mus musculus GN=Serpina1d PE=1 SV=1
24	33	P26039|TLN1_MOUSE	435.96	42	42	1.81E+09	105	81	195	Carbamidomethylation; TMT10plex; Deamidation (NQ); Oxidation (HW)	269819	Talin-1 OS=Mus musculus GN=Tln1 PE=1 SV=2
30	7	P21614|VTDB_MOUSE	422.96	77	77	2.71E+10	57	53	446	Carbamidomethylation; TMT10plex; Phosphorylation (STY); Deamidation (NQ); Oxidation (HW); 3 more	53600	Vitamin D-binding protein OS=Mus musculus GN=Gc PE=1 SV=2
28	4	P20918|PLMN_MOUSE	420.85	88	88	8.94E+09	75	71	326	Carbamidomethylation; TMT10plex; Phosphorylation (STY); Deamidation (NQ); Oxidation (HW); Ubiquitin	90808	Plasminogen OS=Mus musculus GN=Plg PE=1 SV=3
18	25	P06909|CFAH_MOUSE	416.27	66	66	7.81E+09	76	55	360	Carbamidomethylation; TMT10plex; Phosphorylation (STY); Deamidation (NQ); Oxidation (HW); 2 more	139137	Complement factor H OS=Mus musculus GN=Cfh PE=1 SV=2
26	31	P11276|FINC_MOUSE	414.01	38	38	1.83E+09	79	75	185	Carbamidomethylation; TMT10plex; Deamidation (NQ); Oxidation (HW)	272536	Fibronectin OS=Mus musculus GN=Fn1 PE=1 SV=4
35	30	Q61147|CERU_MOUSE	410.02	50	50	9.39E+09	56	53	293	Carbamidomethylation; TMT10plex; Phosphorylation (STY); Deamidation (NQ); Oxidation (HW)	121151	Ceruloplasmin OS=Mus musculus GN=Cp PE=1 SV=2
55	5	P52480|KPYM_MOUSE	407.47	87	87	1.72E+10	60	50	304	Carbamidomethylation; TMT10plex; Deamidation (NQ); Oxidation (HW); Ubiquitin; 2 more	57845	Pyruvate kinase PKM OS=Mus musculus GN=Pkm PE=1 SV=4
23	37	tr|E9Q616|E9Q616_MOUSE	404.87	19	19	1.77E+09	100	89	161	Carbamidomethylation; TMT10plex; Deamidation (NQ); Oxidation (HW)	604264	Protein Ahnak OS=Mus musculus GN=Ahnak PE=1 SV=1
9	84	P07759|SPA3K_MOUSE	402.52	69	69	7.62E+10	79	32	1287	Carbamidomethylation; TMT10plex; Phosphorylation (STY); Deamidation (NQ); Ubiquitin; Acetylation (K)	46880	Serine protease inhibitor A3K OS=Mus musculus GN=Serpina3k PE=1 SV=2
16	38	P60710|ACTB_MOUSE	399.7	79	79	8.24E+06	53	3	822	Carbamidomethylation; TMT10plex; Deamidation (NQ); Oxidation (HW); Ubiquitin; Acetylation (K)	41737	Actin cytoplasmic 1 OS=Mus musculus GN=Actb PE=1 SV=1
17	39	P63260|ACTG_MOUSE	397.39	78	78		50	0	815	Carbamidomethylation; TMT10plex; Deamidation (NQ); Oxidation (HW); Ubiquitin; Acetylation (K)	41793	Actin cytoplasmic 2 OS=Mus musculus GN=Actg1 PE=1 SV=1
40	9	Q61233|PLSL_MOUSE	397.09	81	81	1.42E+10	60	46	362	Carbamidomethylation; TMT10plex; Phosphorylation (STY); Deamidation (NQ); Oxidation (HW); 2 more	70149	Plastin-2 OS=Mus musculus GN=Lcp1 PE=1 SV=4
33	40	P16858|G3P_MOUSE	386.18	85	85	4.79E+06	59	1	492	Carbamidomethylation; TMT10plex; Phosphorylation (STY); Deamidation (NQ); Oxidation (HW); 2 more	35810	Glyceraldehyde-3-phosphate dehydrogenase OS=Mus musculus GN=Gapdh PE=1 SV=2
47	27	P08071|TRFL_MOUSE	386.08	68	68	5.32E+09	57	49	194	Carbamidomethylation; TMT10plex; Deamidation (NQ)	77838	Lactotransferrin OS=Mus musculus GN=Ltf PE=1 SV=4
54	28	P13020|GELS_MOUSE	382.83	54	54	1.30E+10	47	41	277	Carbamidomethylation; TMT10plex; Deamidation (NQ); Oxidation (HW); Ubiquitin	85942	Gelsolin OS=Mus musculus GN=Gsn PE=1 SV=3
49	18	P11499|HS90B_MOUSE	379.27	63	63	5.15E+09	62	31	258	Carbamidomethylation; TMT10plex; Phosphorylation (STY); Deamidation (NQ); Oxidation (HW)	83281	Heat shock protein HSP 90-beta OS=Mus musculus GN=Hsp90ab1 PE=1 SV=3
31	56	O08677|KNG1_MOUSE	375.92	54	54	2.87E+10	49	36	361	Carbamidomethylation; TMT10plex; Deamidation (NQ); Oxidation (HW); Ubiquitin; 2 more	73102	Kininogen-1 OS=Mus musculus GN=Kng1 PE=1 SV=1
13	313	tr|A8DUK4|A8DUK4_MOUSE	375.33	95	95	8.13E+10	57	16	978	Carbamidomethylation; TMT10plex; Phosphorylation (STY); Deamidation (NQ); Oxidation (HW); 3 more	15748	Beta-globin OS=Mus musculus GN=Hbbt1 PE=1 SV=1
52	60	Q68FD5|CLH1_MOUSE	375.25	35	35	1.47E+09	61	51	130	Carbamidomethylation; TMT10plex; Deamidation (NQ); Oxidation (HW)	191555	Clathrin heavy chain 1 OS=Mus musculus GN=Cltc PE=1 SV=3
42	63	tr|S4R1W1|S4R1W1_MOUSE	373.49	83	83	2.36E+08	54	3	444	Carbamidomethylation; TMT10plex; Phosphorylation (STY); Deamidation (NQ); Oxidation (HW); 2 more	35812	Glyceraldehyde-3-phosphate dehydrogenase OS=Mus musculus GN=Gm3839 PE=1 SV=1
63	20	P07901|HS90A_MOUSE	370.64	56	56	1.79E+09	59	32	190	Carbamidomethylation; TMT10plex; Deamidation (NQ); Oxidation (HW); Ubiquitin; Methylation(KR)	84788	Heat shock protein HSP 90-alpha OS=Mus musculus GN=Hsp90aa1 PE=1 SV=4
38	32	Q9JKF1|IQGA1_MOUSE	368.13	37	37	8.11E+08	64	44	118	Carbamidomethylation; TMT10plex; Deamidation (NQ); Oxidation (HW)	188741	Ras GTPase-activating-like protein IQGAP1 OS=Mus musculus GN=Iqgap1 PE=1 SV=2
27	35	P28666|MUG2_MOUSE	366.85	30	30	4.29E+07	66	5	392	Carbamidomethylation; TMT10plex; Phosphorylation (STY); Deamidation (NQ); Oxidation (HW); Methylation(KR)	162381	Murinoglobulin-2 OS=Mus musculus GN=Mug2 PE=1 SV=2
53	15	P63017|HSP7C_MOUSE	366.19	68	68	8.20E+09	51	34	321	Carbamidomethylation; TMT10plex; Deamidation (NQ); Oxidation (HW); Ubiquitin; Methylation(KR)	70871	Heat shock cognate 71 kDa protein OS=Mus musculus GN=Hspa8 PE=1 SV=1
103	17	O88342|WDR1_MOUSE	360.72	71	71	4.71E+09	40	39	158	Carbamidomethylation; TMT10plex; Deamidation (NQ); Ubiquitin; Methylation(KR)	66407	WD repeat-containing protein 1 OS=Mus musculus GN=Wdr1 PE=1 SV=3
109	64	P27773|PDIA3_MOUSE	359.96	75	75	5.17E+09	46	42	132	Carbamidomethylation; TMT10plex; Deamidation (NQ); Oxidation (HW); Methylation(KR)	56678	Protein disulfide-isomerase A3 OS=Mus musculus GN=Pdia3 PE=1 SV=2
41	62	tr|B8JJN0|B8JJN0_MOUSE	359.78	33	33	4.05E+07	62	1	219	Carbamidomethylation; TMT10plex; Phosphorylation (STY); Deamidation (NQ); Oxidation (HW); 2 more	142325	Protein Gm20547 OS=Mus musculus GN=Gm20547 PE=3 SV=1
87	2	P05064|ALDOA_MOUSE	359.07	95	95	1.02E+09	46	6	220	Carbamidomethylation; TMT10plex; Phosphorylation (STY); Deamidation (NQ); Oxidation (HW); 2 more	39356	Fructose-bisphosphate aldolase A OS=Mus musculus GN=Aldoa PE=1 SV=2
66	10	P32261|ANT3_MOUSE	358.92	66	66	1.24E+10	52	43	250	Carbamidomethylation; TMT10plex; Deamidation (NQ); Oxidation (HW); Ubiquitin	52004	Antithrombin-III OS=Mus musculus GN=Serpinc1 PE=1 SV=1
39	61	tr|A0A0N4SVU1|A0A0N4SVU1_MOUSE	358.79	28	28	6.98E+06	56	1	307	Carbamidomethylation; TMT10plex; Phosphorylation (STY); Deamidation (NQ); Oxidation (HW); Methylation(KR)	165287	Protein Gm7298 OS=Mus musculus GN=Gm7298 PE=4 SV=1
135	65	P09411|PGK1_MOUSE	357.25	77	77	6.32E+09	41	30	159	Carbamidomethylation; TMT10plex; Phosphorylation (STY); Deamidation (NQ); Oxidation (HW); Ubiquitin	44550	Phosphoglycerate kinase 1 OS=Mus musculus GN=Pgk1 PE=1 SV=4
60	54	P04186|CFAB_MOUSE	356.29	50	50		58	0	214	Carbamidomethylation; TMT10plex; Phosphorylation (STY); Deamidation (NQ); Oxidation (HW); Acetylation (K)	85005	Complement factor B OS=Mus musculus GN=Cfb PE=1 SV=2
64	23	Q7TPR4|ACTN1_MOUSE	355.94	58	58	1.09E+09	54	30	139	Carbamidomethylation; TMT10plex; Phosphorylation (STY); Deamidation (NQ); Oxidation (HW); Methylation(KR)	103068	Alpha-actinin-1 OS=Mus musculus GN=Actn1 PE=1 SV=1
72	13	P68373|TBA1C_MOUSE	354.71	80	80	2.48E+08	33	2	266	Carbamidomethylation; TMT10plex; Deamidation (NQ); Oxidation (HW); Geranyl-geranyl	49909	Tubulin alpha-1C chain OS=Mus musculus GN=Tuba1c PE=1 SV=1
86	36	Q61838|PZP_MOUSE	354.16	39	39	1.36E+09	53	40	116	Carbamidomethylation; TMT10plex; Deamidation (NQ); Oxidation (HW); Ubiquitin; 2 more	165852	Pregnancy zone protein OS=Mus musculus GN=Pzp PE=1 SV=3
77	12	P68369|TBA1A_MOUSE	353.84	80	80		34	0	267	Carbamidomethylation; TMT10plex; Deamidation (NQ); Oxidation (HW); Geranyl-geranyl	50136	Tubulin alpha-1A chain OS=Mus musculus GN=Tuba1a PE=1 SV=1
21	506	P02088|HBB1_MOUSE	353.68	77	77	3.14E+05	41	1	735	Carbamidomethylation; TMT10plex; Phosphorylation (STY); Deamidation (NQ); Oxidation (HW); 3 more	15840	Hemoglobin subunit beta-1 OS=Mus musculus GN=Hbb-b1 PE=1 SV=2
78	16	P17182|ENOA_MOUSE	353.59	78	78	1.41E+10	41	28	280	Carbamidomethylation; TMT10plex; Deamidation (NQ); Oxidation (HW); Ubiquitin; 2 more	47141	Alpha-enolase OS=Mus musculus GN=Eno1 PE=1 SV=3
68	14	P05213|TBA1B_MOUSE	352.34	80	80		34	0	271	Carbamidomethylation; TMT10plex; Deamidation (NQ); Oxidation (HW); Geranyl-geranyl	50152	Tubulin alpha-1B chain OS=Mus musculus GN=Tuba1b PE=1 SV=2
62	51	tr|D3YXF5|D3YXF5_MOUSE	349.55	42	42	1.50E+09	34	32	98	Carbamidomethylation; TMT10plex; Deamidation (NQ); Oxidation (HW)	93338	Oxidation resistance protein 1 OS=Mus musculus GN=C7 PE=1 SV=2
58	66	P26041|MOES_MOUSE	348.82	66	66	4.92E+09	61	47	216	Carbamidomethylation; TMT10plex; Deamidation (NQ); Oxidation (HW); Ubiquitin; 2 more	67767	Moesin OS=Mus musculus GN=Msn PE=1 SV=3
79	70	P08113|ENPL_MOUSE	347.27	53	53	2.38E+09	46	36	144	Carbamidomethylation; TMT10plex; Deamidation (NQ); Oxidation (HW); Ubiquitin	92476	Endoplasmin OS=Mus musculus GN=Hsp90b1 PE=1 SV=2
74	42	P68372|TBB4B_MOUSE	346.99	73	73	1.69E+08	43	1	268	Carbamidomethylation; TMT10plex; Deamidation (NQ); Oxidation (HW); Ubiquitin; Methylation(KR)	49831	Tubulin beta-4B chain OS=Mus musculus GN=Tubb4b PE=1 SV=1
85	8	Q61598|GDIB_MOUSE	345.22	76	76	3.41E+09	43	32	186	Carbamidomethylation; TMT10plex; Deamidation (NQ); Oxidation (HW); Ubiquitin	50537	Rab GDP dissociation inhibitor beta OS=Mus musculus GN=Gdi2 PE=1 SV=1
69	50	Q64727|VINC_MOUSE	344.86	51	51	2.44E+09	54	48	122	Carbamidomethylation; TMT10plex; Deamidation (NQ); Oxidation (HW)	116717	Vinculin OS=Mus musculus GN=Vcl PE=1 SV=4
22	101	Q03734|SPA3M_MOUSE	344.49	63	63	2.27E+09	59	9	614	Carbamidomethylation; TMT10plex; Phosphorylation (STY); Deamidation (NQ); Ubiquitin; 2 more	47064	Serine protease inhibitor A3M OS=Mus musculus GN=Serpina3m PE=1 SV=2
59	47	P23953|EST1C_MOUSE	344.33	60	60	1.28E+10	49	26	296	Carbamidomethylation; TMT10plex; Deamidation (NQ); Oxidation (HW); Ubiquitin	61056	Carboxylesterase 1C OS=Mus musculus GN=Ces1c PE=1 SV=4
76	57	Q9DBD0|ICA_MOUSE	344.22	60	60	3.19E+09	46	40	167	Carbamidomethylation; TMT10plex; Deamidation (NQ); Oxidation (HW); Farnesylation	76766	Inhibitor of carbonic anhydrase OS=Mus musculus GN=Ica PE=1 SV=1
90	29	P20029|GRP78_MOUSE	344.19	56	56	2.71E+09	39	33	135	TMT10plex; Deamidation (NQ); Oxidation (HW)	72422	78 kDa glucose-regulated protein OS=Mus musculus GN=Hspa5 PE=1 SV=3
19	310	P01942|HBA_MOUSE	343	91	91	1.23E+11	49	40	761	Carbamidomethylation; TMT10plex; Phosphorylation (STY); Deamidation (NQ); Oxidation (HW); 3 more	15085	Hemoglobin subunit alpha OS=Mus musculus GN=Hba PE=1 SV=2
61	55	P58252|EF2_MOUSE	342.5	52	52	5.67E+09	56	48	168	Carbamidomethylation; TMT10plex; Deamidation (NQ); Oxidation (HW); Methylation(KR); Acetylation (K)	95314	Elongation factor 2 OS=Mus musculus GN=Eef2 PE=1 SV=2
96	34	Q01279|EGFR_MOUSE	342.1	27	27	2.27E+09	33	29	97	Carbamidomethylation; TMT10plex; Deamidation (NQ); Oxidation (HW)	134853	Epidermal growth factor receptor OS=Mus musculus GN=Egfr PE=1 SV=1
126	22	P40142|TKT_MOUSE	341.88	61	61	6.30E+09	40	31	146	Carbamidomethylation; TMT10plex; Deamidation (NQ); Oxidation (HW); Acetylation (K)	67631	Transketolase OS=Mus musculus GN=Tkt PE=1 SV=1
70	48	P57780|ACTN4_MOUSE	339.31	56	56	7.69E+08	47	27	105	Carbamidomethylation; TMT10plex; Deamidation (NQ); Oxidation (HW)	104977	Alpha-actinin-4 OS=Mus musculus GN=Actn4 PE=1 SV=1
92	19	P68368|TBA4A_MOUSE	339.04	71	71	1.60E+08	29	4	218	Carbamidomethylation; TMT10plex; Deamidation (NQ); Oxidation (HW)	49924	Tubulin alpha-4A chain OS=Mus musculus GN=Tuba4a PE=1 SV=1
93	77	P20152|VIME_MOUSE	336.32	60	60	4.57E+09	44	33	150	Carbamidomethylation; TMT10plex; Deamidation (NQ); Ubiquitin; Methylation(KR)	53688	Vimentin OS=Mus musculus GN=Vim PE=1 SV=3
67	142	tr|D3YYI5|D3YYI5_MOUSE	335.97	61	61		43	0	318	Carbamidomethylation; TMT10plex; Phosphorylation (STY); Deamidation (NQ); Oxidation (HW); 2 more	36304	Glyceraldehyde-3-phosphate dehydrogenase OS=Mus musculus GN=Gm7293 PE=1 SV=1
80	43	P99024|TBB5_MOUSE	335.86	72	72	2.10E+09	43	5	282	Carbamidomethylation; TMT10plex; Deamidation (NQ); Oxidation (HW); Ubiquitin; Methylation(KR)	49671	Tubulin beta-5 chain OS=Mus musculus GN=Tubb5 PE=1 SV=1
89	87	P05214|TBA3_MOUSE	335.49	58	58		25	0	230	Carbamidomethylation; TMT10plex; Deamidation (NQ); Oxidation (HW); Geranyl-geranyl	49960	Tubulin alpha-3 chain OS=Mus musculus GN=Tuba3a PE=1 SV=1
120	114	P14211|CALR_MOUSE	334.5	62	62	3.34E+09	34	29	126	Carbamidomethylation; TMT10plex; Deamidation (NQ); Oxidation (HW)	47995	Calreticulin OS=Mus musculus GN=Calr PE=1 SV=1
88	69	Q7TMM9|TBB2A_MOUSE	334.25	73	73	2.43E+08	38	1	241	Carbamidomethylation; TMT10plex; Deamidation (NQ); Oxidation (HW); Methylation(KR)	49907	Tubulin beta-2A chain OS=Mus musculus GN=Tubb2a PE=1 SV=1
107	58	Q02053|UBA1_MOUSE	332.27	41	41	1.51E+09	40	26	107	Carbamidomethylation; TMT10plex; Deamidation (NQ); Oxidation (HW); Ubiquitin	117809	Ubiquitin-like modifier-activating enzyme 1 OS=Mus musculus GN=Uba1 PE=1 SV=1
83	86	Q9CWF2|TBB2B_MOUSE	332.05	73	73	5.51E+06	38	1	236	Carbamidomethylation; TMT10plex; Deamidation (NQ); Oxidation (HW); Methylation(KR)	49953	Tubulin beta-2B chain OS=Mus musculus GN=Tubb2b PE=1 SV=1
57	134	P29699|FETUA_MOUSE	331.91	73	73	2.41E+10	38	33	346	Carbamidomethylation; TMT10plex; Phosphorylation (STY); Deamidation (NQ); Oxidation (HW); 2 more	37326	Alpha-2-HS-glycoprotein OS=Mus musculus GN=Ahsg PE=1 SV=1
95	41	P09103|PDIA1_MOUSE	331.2	74	74	5.49E+09	42	36	141	Carbamidomethylation; TMT10plex; Deamidation (NQ); Oxidation (HW); Methylation(KR)	57059	Protein disulfide-isomerase OS=Mus musculus GN=P4hb PE=1 SV=2
94	122	Q9D6F9|TBB4A_MOUSE	329.43	62	62	5.20E+06	38	1	237	Carbamidomethylation; TMT10plex; Deamidation (NQ); Oxidation (HW); Ubiquitin; Methylation(KR)	49586	Tubulin beta-4A chain OS=Mus musculus GN=Tubb4a PE=1 SV=3
105	127	Q61646|HPT_MOUSE	324.18	59	59	6.03E+09	27	25	143	Carbamidomethylation; TMT10plex; Deamidation (NQ); Oxidation (HW); Ubiquitin	38752	Haptoglobin OS=Mus musculus GN=Hp PE=1 SV=1
151	46	O08553|DPYL2_MOUSE	322.8	58	58	5.46E+08	28	20	65	Carbamidomethylation; TMT10plex; Deamidation (NQ)	62278	Dihydropyrimidinase-related protein 2 OS=Mus musculus GN=Dpysl2 PE=1 SV=2
100	126	Q61703|ITIH2_MOUSE	320.64	29	29	8.68E+08	29	27	78	Carbamidomethylation; TMT10plex; Phosphorylation (STY); Deamidation (NQ); Ubiquitin; Methylation(KR)	105928	Inter-alpha-trypsin inhibitor heavy chain H2 OS=Mus musculus GN=Itih2 PE=1 SV=1
145	85	P07310|KCRM_MOUSE	318.34	65	65	2.87E+09	31	24	114	Carbamidomethylation; TMT10plex; Deamidation (NQ); Oxidation (HW)	43045	Creatine kinase M-type OS=Mus musculus GN=Ckm PE=1 SV=1
118	119	tr|A6ZI46|A6ZI46_MOUSE	317.8	53	53	7.37E+06	37	1	141	Carbamidomethylation; TMT10plex; Phosphorylation (STY); Deamidation (NQ); Oxidation (HW); Ubiquitin	45344	Fructose-bisphosphate aldolase OS=Mus musculus GN=Aldoart1 PE=1 SV=1
102	136	P10126|EF1A1_MOUSE	317.38	66	66	4.74E+09	39	22	188	Carbamidomethylation; TMT10plex; Phosphorylation (STY); Deamidation (NQ); Oxidation (HW); 2 more	50114	Elongation factor 1-alpha 1 OS=Mus musculus GN=Eef1a1 PE=1 SV=3
29	83	Q80X90|FLNB_MOUSE	317.28	18	18	1.62E+08	42	24	63	Carbamidomethylation; TMT10plex; Phosphorylation (STY); Deamidation (NQ)	277822	Filamin-B OS=Mus musculus GN=Flnb PE=1 SV=3
12	118	E9Q414|APOB_MOUSE	317.23	10	10	3.19E+08	54	39	73	Carbamidomethylation; TMT10plex; Phosphorylation (STY); Deamidation (NQ)	509437	Apolipoprotein B-100 OS=Mus musculus GN=Apob PE=1 SV=1
82	52	Q61316|HSP74_MOUSE	315.8	51	51	1.25E+09	43	35	100	Carbamidomethylation; TMT10plex; Deamidation (NQ); Methylation(KR)	94133	Heat shock 70 kDa protein 4 OS=Mus musculus GN=Hspa4 PE=1 SV=1
133	167	Q61702|ITIH1_MOUSE	315.4	34	34	1.10E+09	28	22	56	Carbamidomethylation; TMT10plex; Deamidation (NQ); Oxidation (HW); Methylation(KR)	101067	Inter-alpha-trypsin inhibitor heavy chain H1 OS=Mus musculus GN=Itih1 PE=1 SV=2
32	95	Q8VHX6|FLNC_MOUSE	313.98	14	14	4.04E+07	40	16	62	Carbamidomethylation; TMT10plex; Deamidation (NQ)	291117	Filamin-C OS=Mus musculus GN=Flnc PE=1 SV=3
152	409	Q05816|FABP5_MOUSE	311.8	82	82	6.42E+09	19	17	112	Carbamidomethylation; TMT10plex; Deamidation (NQ); Oxidation (HW); Ubiquitin	15137	Fatty acid-binding protein epidermal OS=Mus musculus GN=Fabp5 PE=1 SV=3
122	204	P01867|IGG2B_MOUSE	310.15	49	49	8.59E+09	25	20	152	Carbamidomethylation; TMT10plex; Deamidation (NQ)	44259	Ig gamma-2B chain C region OS=Mus musculus GN=Igh-3 PE=1 SV=3
158	74	Q3TRM8|HXK3_MOUSE	309.9	34	34	2.32E+08	25	20	44	Carbamidomethylation; TMT10plex; Deamidation (NQ); Ubiquitin	100101	Hexokinase-3 OS=Mus musculus GN=Hk3 PE=1 SV=2
136	78	Q9DCD0|6PGD_MOUSE	308.53	56	56	4.74E+09	36	29	129	Carbamidomethylation; TMT10plex; Deamidation (NQ); Oxidation (HW)	53247	6-phosphogluconate dehydrogenase decarboxylating OS=Mus musculus GN=Pgd PE=1 SV=3
114	53	P26262|KLKB1_MOUSE	308.12	50	50	1.40E+09	31	27	90	Carbamidomethylation; TMT10plex; Deamidation (NQ); Oxidation (HW)	71383	Plasma kallikrein OS=Mus musculus GN=Klkb1 PE=1 SV=2
129	49	P24527|LKHA4_MOUSE	307.61	56	56	1.44E+09	33	26	85	Carbamidomethylation; TMT10plex; Deamidation (NQ); Oxidation (HW)	69051	Leukotriene A-4 hydrolase OS=Mus musculus GN=Lta4h PE=1 SV=4
73	76	O89020|AFAM_MOUSE	307.44	46	46	2.70E+09	31	27	110	Carbamidomethylation; TMT10plex; Deamidation (NQ); Oxidation (HW); Ubiquitin	69379	Afamin OS=Mus musculus GN=Afm PE=1 SV=2
65	106	P06684|CO5_MOUSE	306.2	21	21	3.39E+08	41	30	63	Carbamidomethylation; TMT10plex; Deamidation (NQ); Ubiquitin	188877	Complement C5 OS=Mus musculus GN=C5 PE=1 SV=2
130	92	Q60854|SPB6_MOUSE	306.01	71	71	2.58E+09	30	21	127	Carbamidomethylation; TMT10plex; Deamidation (NQ); Oxidation (HW)	42599	Serpin B6 OS=Mus musculus GN=Serpinb6 PE=1 SV=1
99	111	P09405|NUCL_MOUSE	304.59	44	44	1.04E+09	41	35	93	Carbamidomethylation; TMT10plex; Phosphorylation (STY); Deamidation (NQ)	76723	Nucleolin OS=Mus musculus GN=Ncl PE=1 SV=2
204	115	Q61129|CFAI_MOUSE	302.51	41	41	2.25E+09	29	25	82	Carbamidomethylation; TMT10plex; Deamidation (NQ)	67261	Complement factor I OS=Mus musculus GN=Cfi PE=1 SV=3
123	235	Q9JJZ2|TBA8_MOUSE	300.49	38	38		17	0	155	Carbamidomethylation; TMT10plex; Deamidation (NQ); Oxidation (HW)	50052	Tubulin alpha-8 chain OS=Mus musculus GN=Tuba8 PE=1 SV=1
195	284	tr|F6TQW2|F6TQW2_MOUSE	297.89	41	41	1.67E+09	18	5	102	Carbamidomethylation; TMT10plex; Deamidation (NQ); Oxidation (HW); Ubiquitin	44096	Protein Ighg2c OS=Mus musculus GN=Ighg2c PE=1 SV=1
207	93	Q922F4|TBB6_MOUSE	297.36	55	55	1.01E+08	28	8	88	Carbamidomethylation; TMT10plex; Phosphorylation (STY); Deamidation (NQ); Oxidation (HW)	50090	Tubulin beta-6 chain OS=Mus musculus GN=Tubb6 PE=1 SV=1
370	155	Q01339|APOH_MOUSE	297.31	59	59	1.98E+09	23	20	52	Carbamidomethylation; TMT10plex; Deamidation (NQ); Oxidation (HW)	38619	Beta-2-glycoprotein 1 OS=Mus musculus GN=Apoh PE=1 SV=1
178	149	Q9ERD7|TBB3_MOUSE	296.75	47	47	1.93E+06	27	1	118	Carbamidomethylation; TMT10plex; Deamidation (NQ); Oxidation (HW)	50419	Tubulin beta-3 chain OS=Mus musculus GN=Tubb3 PE=1 SV=1
249	73	Q62009|POSTN_MOUSE	296.69	36	36	8.87E+08	28	24	64	Carbamidomethylation; TMT10plex; Deamidation (NQ); Oxidation (HW)	93144	Periostin OS=Mus musculus GN=Postn PE=1 SV=2
211	99	P06745|G6PI_MOUSE	296.29	49	49	2.11E+09	34	28	90	Carbamidomethylation; TMT10plex; Deamidation (NQ)	62767	Glucose-6-phosphate isomerase OS=Mus musculus GN=Gpi PE=1 SV=4
392	140	P18242|CATD_MOUSE	295.92	49	49	2.15E+09	21	18	59	Carbamidomethylation; TMT10plex; Deamidation (NQ); Oxidation (HW); Ubiquitin; Methylation(KR)	44954	Cathepsin D OS=Mus musculus GN=Ctsd PE=1 SV=1
363	158	Q99KK7|DPP3_MOUSE	294.51	36	36	5.40E+08	27	22	47	Carbamidomethylation; TMT10plex; Deamidation (NQ)	82898	Dipeptidyl peptidase 3 OS=Mus musculus GN=Dpp3 PE=1 SV=2
51	139	P68033|ACTC_MOUSE	293.52	48	48		27	0	439	TMT10plex; Deamidation (NQ); Oxidation (HW); Ubiquitin	42019	Actin alpha cardiac muscle 1 OS=Mus musculus GN=Actc1 PE=1 SV=1
226	72	tr|E9Q6D8|E9Q6D8_MOUSE	293.37	31	31	3.60E+08	23	22	44	Carbamidomethylation; TMT10plex; Deamidation (NQ)	104457	Protein C6 OS=Mus musculus GN=C6 PE=1 SV=1
480	59	Q8BND5|QSOX1_MOUSE	291.39	36	36	4.43E+08	24	22	37	Carbamidomethylation; TMT10plex; Deamidation (NQ)	82785	Sulfhydryl oxidase 1 OS=Mus musculus GN=Qsox1 PE=1 SV=1
116	583	P02089|HBB2_MOUSE	290.91	48	48		16	0	222	Carbamidomethylation; TMT10plex; Deamidation (NQ); Oxidation (HW); Ubiquitin; 2 more	15878	Hemoglobin subunit beta-2 OS=Mus musculus GN=Hbb-b2 PE=1 SV=2
323	88	P19221|THRB_MOUSE	290.72	36	36	9.39E+08	23	20	52	Carbamidomethylation; TMT10plex; Deamidation (NQ)	70269	Prothrombin OS=Mus musculus GN=F2 PE=1 SV=1
165	133	P35700|PRDX1_MOUSE	290.22	82	82	1.70E+10	26	21	141	Carbamidomethylation; TMT10plex; Deamidation (NQ)	22176	Peroxiredoxin-1 OS=Mus musculus GN=Prdx1 PE=1 SV=1
230	79	A6X935|ITIH4_MOUSE	289.01	32	32	1.27E+09	29	25	65	TMT10plex; Deamidation (NQ)	104660	Inter alpha-trypsin inhibitor heavy chain 4 OS=Mus musculus GN=Itih4 PE=1 SV=2
192	406	Q60590|A1AG1_MOUSE	288.34	47	47	1.80E+09	23	8	98	TMT10plex; Oxidation (HW)	23895	Alpha-1-acid glycoprotein 1 OS=Mus musculus GN=Orm1 PE=1 SV=1
71	153	P62737|ACTA_MOUSE	288.02	48	48	1.08E+07	25	1	363	TMT10plex; Deamidation (NQ); Oxidation (HW); Ubiquitin	42009	Actin aortic smooth muscle OS=Mus musculus GN=Acta2 PE=1 SV=1
304	81	Q8BH61|F13A_MOUSE	287.75	33	33	1.54E+09	25	21	57	Carbamidomethylation; TMT10plex; Deamidation (NQ); Oxidation (HW)	83207	Coagulation factor XIII A chain OS=Mus musculus GN=F13a1 PE=1 SV=3
243	159	Q04447|KCRB_MOUSE	287.26	56	56	1.12E+09	20	15	71	Carbamidomethylation; TMT10plex; Deamidation (NQ); Oxidation (HW)	42713	Creatine kinase B-type OS=Mus musculus GN=Ckb PE=1 SV=1
199	102	P21550|ENOB_MOUSE	287.16	55	55	4.59E+08	24	10	92	Carbamidomethylation; TMT10plex; Deamidation (NQ); Oxidation (HW)	47025	Beta-enolase OS=Mus musculus GN=Eno3 PE=1 SV=3
389	94	Q00612|G6PD1_MOUSE	287.04	40	40	1.23E+09	24	17	56	Carbamidomethylation; TMT10plex; Deamidation (NQ)	59263	Glucose-6-phosphate 1-dehydrogenase X OS=Mus musculus GN=G6pdx PE=1 SV=3
229	80	Q99KC8|VMA5A_MOUSE	285.85	33	33	6.72E+08	25	17	58	Carbamidomethylation; TMT10plex; Deamidation (NQ)	87143	von Willebrand factor A domain-containing protein 5A OS=Mus musculus GN=Vwa5a PE=1 SV=2
422	109	Q9ET01|PYGL_MOUSE	285.83	32	32	2.85E+08	29	22	41	Carbamidomethylation; TMT10plex; Oxidation (HW)	97463	Glycogen phosphorylase liver form OS=Mus musculus GN=Pygl PE=1 SV=4
446	71	Q61553|FSCN1_MOUSE	285.75	53	53	9.97E+08	22	21	47	Carbamidomethylation; TMT10plex	54508	Fascin OS=Mus musculus GN=Fscn1 PE=1 SV=4
447	108	Q9D1A2|CNDP2_MOUSE	285.55	52	52	1.78E+09	20	17	48	Carbamidomethylation; TMT10plex; Deamidation (NQ); Oxidation (HW)	52767	Cytosolic non-specific dipeptidase OS=Mus musculus GN=Cndp2 PE=1 SV=1
371	192	P00920|CAH2_MOUSE	284.59	72	72	3.29E+09	13	12	64	TMT10plex; Deamidation (NQ); Oxidation (HW)	29033	Carbonic anhydrase 2 OS=Mus musculus GN=Ca2 PE=1 SV=4
113	117	Q9QXS1|PLEC_MOUSE	284.34	9	9	1.20E+08	44	31	55	Carbamidomethylation; TMT10plex; Deamidation (NQ)	534193	Plectin OS=Mus musculus GN=Plec PE=1 SV=3
275	247	Q9DBJ1|PGAM1_MOUSE	282.81	64	64	1.02E+09	15	10	53	Carbamidomethylation; TMT10plex; Deamidation (NQ); Oxidation (HW)	28832	Phosphoglycerate mutase 1 OS=Mus musculus GN=Pgam1 PE=1 SV=3
237	96	O88844|IDHC_MOUSE	282.31	60	60	1.99E+09	34	27	76	Carbamidomethylation; TMT10plex	46674	Isocitrate dehydrogenase [NADP] cytoplasmic OS=Mus musculus GN=Idh1 PE=1 SV=2
759	120	Q91VI7|RINI_MOUSE	281.54	48	48	7.37E+08	18	17	36	Carbamidomethylation; TMT10plex; Deamidation (NQ)	49817	Ribonuclease inhibitor OS=Mus musculus GN=Rnh1 PE=1 SV=1
328	148	Q60864|STIP1_MOUSE	281.5	37	37	3.78E+08	21	19	33	Carbamidomethylation; TMT10plex; Oxidation (HW)	62582	Stress-induced-phosphoprotein 1 OS=Mus musculus GN=Stip1 PE=1 SV=1
212	137	Q9ESB3|HRG_MOUSE	281.25	33	33	4.63E+09	22	21	86	Carbamidomethylation; TMT10plex; Deamidation (NQ)	59163	Histidine-rich glycoprotein OS=Mus musculus GN=Hrg PE=1 SV=2
278	100	P06151|LDHA_MOUSE	280.41	65	65	3.97E+09	22	17	71	Carbamidomethylation; TMT10plex; Oxidation (HW)	36499	L-lactate dehydrogenase A chain OS=Mus musculus GN=Ldha PE=1 SV=3
391	145	O08529|CAN2_MOUSE	280.35	33	33	3.79E+08	23	17	32	Carbamidomethylation; TMT10plex; Deamidation (NQ); Oxidation (HW)	79872	Calpain-2 catalytic subunit OS=Mus musculus GN=Capn2 PE=1 SV=4
556	257	Q9QXC1|FETUB_MOUSE	279.15	43	43	1.49E+09	15	13	46	Carbamidomethylation; TMT10plex; Deamidation (NQ); Oxidation (HW)	42713	Fetuin-B OS=Mus musculus GN=Fetub PE=1 SV=1
521	104	P29351|PTN6_MOUSE	278.76	41	41	4.75E+08	23	20	41	Carbamidomethylation; TMT10plex; Deamidation (NQ)	67559	Tyrosine-protein phosphatase non-receptor type 6 OS=Mus musculus GN=Ptpn6 PE=1 SV=2
273	97	P08003|PDIA4_MOUSE	278.75	42	42	5.51E+08	31	24	60	TMT10plex; Deamidation (NQ); Oxidation (HW); Ubiquitin	71982	Protein disulfide-isomerase A4 OS=Mus musculus GN=Pdia4 PE=1 SV=3
672	386	P03953|CFAD_MOUSE	278.64	58	58	1.57E+09	15	14	38	Carbamidomethylation; TMT10plex	28057	Complement factor D OS=Mus musculus GN=Cfd PE=1 SV=1
224	162	tr|A0A075B5P5|A0A075B5P5_MOUSE	278.59	62	62	4.41E+07	20	2	72	Carbamidomethylation; TMT10plex; Deamidation (NQ); Oxidation (HW); Ubiquitin	36317	Protein Ighg3 (Fragment) OS=Mus musculus GN=Ighg3 PE=4 SV=1
244	335	P10605|CATB_MOUSE	277.85	43	43	2.15E+09	17	16	72	Carbamidomethylation; TMT10plex; Deamidation (NQ); Oxidation (HW)	37280	Cathepsin B OS=Mus musculus GN=Ctsb PE=1 SV=2
217	165	P03987|IGHG3_MOUSE	277.75	51	51	8.20E+06	19	1	73	Carbamidomethylation; TMT10plex; Deamidation (NQ); Oxidation (HW)	43929	Ig gamma-3 chain C region OS=Mus musculus PE=1 SV=2
424	135	P60843|IF4A1_MOUSE	277.02	48	48	5.29E+08	20	7	48	Carbamidomethylation; TMT10plex; Deamidation (NQ); Oxidation (HW)	46154	Eukaryotic initiation factor 4A-I OS=Mus musculus GN=Eif4a1 PE=1 SV=1
438	220	P23492|PNPH_MOUSE	276.91	61	61	2.19E+08	17	7	40	Carbamidomethylation; TMT10plex; Deamidation (NQ); Oxidation (HW)	32277	Purine nucleoside phosphorylase OS=Mus musculus GN=Pnp PE=1 SV=2
404	82	P27546|MAP4_MOUSE	276.72	27	27	1.59E+08	23	21	36	Carbamidomethylation; TMT10plex; Oxidation (HW)	117429	Microtubule-associated protein 4 OS=Mus musculus GN=Map4 PE=1 SV=3
405	89	Q11011|PSA_MOUSE	276.43	25	25	2.66E+08	23	19	37	Carbamidomethylation; TMT10plex	103325	Puromycin-sensitive aminopeptidase OS=Mus musculus GN=Npepps PE=1 SV=2
248	123	O89053|COR1A_MOUSE	276.19	42	42	2.72E+09	27	21	81	Carbamidomethylation; TMT10plex; Deamidation (NQ)	50989	Coronin-1A OS=Mus musculus GN=Coro1a PE=1 SV=5
603	90	Q8K1B8|URP2_MOUSE	276	35	35	3.44E+08	22	18	35	Carbamidomethylation; TMT10plex	75635	Fermitin family homolog 3 OS=Mus musculus GN=Fermt3 PE=1 SV=1
164	107	Q00623|APOA1_MOUSE	275.44	71	71	1.12E+10	32	23	152	TMT10plex; Deamidation (NQ); Oxidation (HW)	30616	Apolipoprotein A-I OS=Mus musculus GN=Apoa1 PE=1 SV=2
355	91	Q9WU78|PDC6I_MOUSE	275.05	31	31	2.41E+08	27	21	51	Carbamidomethylation; TMT10plex	96024	Programmed cell death 6-interacting protein OS=Mus musculus GN=Pdcd6ip PE=1 SV=3
361	141	P42703|LIFR_MOUSE	274.82	22	22	3.29E+08	25	22	39	Carbamidomethylation; TMT10plex; Deamidation (NQ); Oxidation (HW)	122574	Leukemia inhibitory factor receptor OS=Mus musculus GN=Lifr PE=1 SV=1
423	130	P17563|SBP1_MOUSE	273.7	48	48	4.82E+07	19	4	45	Carbamidomethylation; TMT10plex; Deamidation (NQ); Oxidation (HW)	52514	Selenium-binding protein 1 OS=Mus musculus GN=Selenbp1 PE=1 SV=2
193	116	Q80YX1|TENA_MOUSE	271.98	15	15	2.27E+08	32	25	37	Carbamidomethylation; TMT10plex	231805	Tenascin OS=Mus musculus GN=Tnc PE=1 SV=1
356	270	O88569|ROA2_MOUSE	271.71	46	46	7.31E+08	20	15	45	Carbamidomethylation; TMT10plex; Deamidation (NQ); Oxidation (HW)	37403	Heterogeneous nuclear ribonucleoproteins A2/B1 OS=Mus musculus GN=Hnrnpa2b1 PE=1 SV=2
411	233	P11680|PROP_MOUSE	271.44	33	33	1.12E+09	15	13	49	Carbamidomethylation; TMT10plex; Deamidation (NQ); Ubiquitin	50327	Properdin OS=Mus musculus GN=Cfp PE=2 SV=2
692	144	P19324|SERPH_MOUSE	270.93	49	49	6.84E+08	18	15	36	TMT10plex; Oxidation (HW)	46534	Serpin H1 OS=Mus musculus GN=Serpinh1 PE=1 SV=3
508	112	P56399|UBP5_MOUSE	270.15	26	26	2.24E+08	18	17	26	Carbamidomethylation; TMT10plex	95833	Ubiquitin carboxyl-terminal hydrolase 5 OS=Mus musculus GN=Usp5 PE=1 SV=1
91	344	Q8BFZ3|ACTBL_MOUSE	268.56	35	35	5.15E+08	17	2	337	Carbamidomethylation; TMT10plex; Deamidation (NQ); Oxidation (HW); Ubiquitin	42004	Beta-actin-like protein 2 OS=Mus musculus GN=Actbl2 PE=1 SV=1
553	147	P06683|CO9_MOUSE	268.54	35	35	1.43E+09	26	22	48	Carbamidomethylation; TMT10plex; Deamidation (NQ)	62002	Complement component C9 OS=Mus musculus GN=C9 PE=1 SV=2
1013	341	Q61599|GDIR2_MOUSE	267.84	80	80	2.24E+09	15	13	30	Carbamidomethylation; TMT10plex	22851	Rho GDP-dissociation inhibitor 2 OS=Mus musculus GN=Arhgdib PE=1 SV=3
664	110	Q9EQP2|EHD4_MOUSE	267.72	41	41	1.48E+08	21	12	34	Carbamidomethylation; TMT10plex; Oxidation (HW)	61481	EH domain-containing protein 4 OS=Mus musculus GN=Ehd4 PE=1 SV=1
509	156	Q64726|ZA2G_MOUSE	267.45	58	58	1.14E+09	20	18	42	Carbamidomethylation; TMT10plex; Deamidation (NQ); Oxidation (HW)	35332	Zinc-alpha-2-glycoprotein OS=Mus musculus GN=Azgp1 PE=1 SV=2
418	121	Q9QUR6|PPCE_MOUSE	267.34	32	32	3.28E+08	21	19	36	Carbamidomethylation; TMT10plex; Deamidation (NQ)	80752	Prolyl endopeptidase OS=Mus musculus GN=Prep PE=1 SV=1
490	173	Q99JY9|ARP3_MOUSE	266.33	45	45	5.46E+08	16	13	38	Carbamidomethylation; TMT10plex; Deamidation (NQ); Oxidation (HW)	47357	Actin-related protein 3 OS=Mus musculus GN=Actr3 PE=1 SV=3
435	103	Q9R111|GUAD_MOUSE	266.13	44	44	5.80E+09	19	16	43	Carbamidomethylation; TMT10plex	51013	Guanine deaminase OS=Mus musculus GN=Gda PE=1 SV=1
143	361	P04117|FABP4_MOUSE	266.06	77	77	7.91E+09	17	13	178	Carbamidomethylation; TMT10plex; Deamidation (NQ)	14650	Fatty acid-binding protein adipocyte OS=Mus musculus GN=Fabp4 PE=1 SV=3
221	320	P01869|IGH1M_MOUSE	265.7	41	41	5.89E+09	20	15	78	Carbamidomethylation; TMT10plex; Deamidation (NQ); Oxidation (HW); Methylation(KR)	43387	Ig gamma-1 chain C region membrane-bound form OS=Mus musculus GN=Ighg1 PE=1 SV=2
821	213	P47754|CAZA2_MOUSE	265.48	56	56	6.62E+08	14	7	33	Carbamidomethylation; TMT10plex; Deamidation (NQ)	32967	F-actin-capping protein subunit alpha-2 OS=Mus musculus GN=Capza2 PE=1 SV=3
149	250	P17742|PPIA_MOUSE	265.04	85	85	2.82E+09	21	7	162	Carbamidomethylation; TMT10plex; Phosphorylation (STY); Deamidation (NQ); Oxidation (HW); Ubiquitin	17971	Peptidyl-prolyl cis-trans isomerase A OS=Mus musculus GN=Ppia PE=1 SV=2
628	267	P16015|CAH3_MOUSE	264.47	56	56	2.39E+09	13	13	36	Carbamidomethylation; TMT10plex; Oxidation (HW)	29366	Carbonic anhydrase 3 OS=Mus musculus GN=Ca3 PE=1 SV=3
919	187	P51885|LUM_MOUSE	264.36	49	49	1.41E+09	14	13	36	Carbamidomethylation; TMT10plex; Deamidation (NQ)	38265	Lumican OS=Mus musculus GN=Lum PE=1 SV=2
824	255	P47753|CAZA1_MOUSE	264.15	52	52	2.34E+08	14	6	24	Carbamidomethylation; TMT10plex; Deamidation (NQ)	32940	F-actin-capping protein subunit alpha-1 OS=Mus musculus GN=Capza1 PE=1 SV=4
295	166	P63101|1433Z_MOUSE	263.99	68	68	1.18E+09	20	10	62	Carbamidomethylation; TMT10plex	27771	14-3-3 protein zeta/delta OS=Mus musculus GN=Ywhaz PE=1 SV=1
364	228	P37889|FBLN2_MOUSE	263.8	19	19	9.13E+07	15	12	30	Carbamidomethylation; TMT10plex	131834	Fibulin-2 OS=Mus musculus GN=Fbln2 PE=1 SV=2
127	373	P07309|TTHY_MOUSE	262.72	82	82	3.25E+10	20	17	197	Carbamidomethylation; TMT10plex; Deamidation (NQ); Oxidation (HW)	15776	Transthyretin OS=Mus musculus GN=Ttr PE=1 SV=1
693	171	Q8CIN4|PAK2_MOUSE	262.63	36	36	1.99E+08	17	8	30	Carbamidomethylation; TMT10plex; Deamidation (NQ)	57930	Serine/threonine-protein kinase PAK 2 OS=Mus musculus GN=Pak2 PE=1 SV=1
471	98	Q9CWK8|SNX2_MOUSE	262.37	39	39	5.63E+08	21	15	43	TMT10plex	58471	Sorting nexin-2 OS=Mus musculus GN=Snx2 PE=1 SV=2
472	131	Q06890|CLUS_MOUSE	261.77	47	47	1.87E+09	20	18	50	Carbamidomethylation; TMT10plex; Deamidation (NQ)	51656	Clusterin OS=Mus musculus GN=Clu PE=1 SV=1
281	190	P11087|CO1A1_MOUSE	261.46	12	12	4.61E+08	15	12	27	Carbamidomethylation; TMT10plex; Deamidation (NQ)	138033	Collagen alpha-1(I) chain OS=Mus musculus GN=Col1a1 PE=1 SV=4
425	170	P40124|CAP1_MOUSE	261.4	37	37	4.75E+08	16	15	35	Carbamidomethylation; TMT10plex; Deamidation (NQ)	51565	Adenylyl cyclase-associated protein 1 OS=Mus musculus GN=Cap1 PE=1 SV=4
523	152	Q8CI94|PYGB_MOUSE	261.2	22	22	7.06E+07	18	10	23	Carbamidomethylation; TMT10plex; Oxidation (HW)	96730	Glycogen phosphorylase brain form OS=Mus musculus GN=Pygb PE=1 SV=3
640	128	Q9D154|ILEUA_MOUSE	260.52	50	50	3.33E+08	21	9	41	TMT10plex	42575	Leukocyte elastase inhibitor A OS=Mus musculus GN=Serpinb1a PE=1 SV=1
670	348	Q9R0P3|ESTD_MOUSE	260.51	57	57	1.36E+09	14	13	39	Carbamidomethylation; TMT10plex; Deamidation (NQ); Oxidation (HW)	31320	S-formylglutathione hydrolase OS=Mus musculus GN=Esd PE=1 SV=1
787	178	Q9CWJ9|PUR9_MOUSE	260.33	31	31	4.09E+08	15	14	30	Carbamidomethylation; TMT10plex; Deamidation (NQ); Oxidation (HW)	64217	Bifunctional purine biosynthesis protein PURH OS=Mus musculus GN=Atic PE=1 SV=2
542	196	Q63836|SBP2_MOUSE	260.12	36	36		15	0	36	Carbamidomethylation; TMT10plex; Deamidation (NQ); Oxidation (HW)	52610	Selenium-binding protein 2 OS=Mus musculus GN=Selenbp2 PE=1 SV=2
820	125	Q60710|SAMH1_MOUSE	259.8	31	31	3.42E+08	20	19	28	Carbamidomethylation; TMT10plex	72650	Deoxynucleoside triphosphate triphosphohydrolase SAMHD1 OS=Mus musculus GN=Samhd1 PE=1 SV=2
626	163	O35744|CHIL3_MOUSE	259.73	44	44	3.76E+08	16	8	41	Carbamidomethylation; TMT10plex; Deamidation (NQ)	44458	Chitinase-like protein 3 OS=Mus musculus GN=Chil3 PE=1 SV=2
448	164	Q9JLJ2|AL9A1_MOUSE	257.94	41	41	3.90E+08	20	17	37	Carbamidomethylation; TMT10plex; Deamidation (NQ)	53515	4-trimethylaminobutyraldehyde dehydrogenase OS=Mus musculus GN=Aldh9a1 PE=1 SV=1
643	188	Q9WV32|ARC1B_MOUSE	257.82	40	40	4.48E+08	17	13	37	Carbamidomethylation; TMT10plex	41064	Actin-related protein 2/3 complex subunit 1B OS=Mus musculus GN=Arpc1b PE=1 SV=4
209	183	P17156|HSP72_MOUSE	257.7	23	23	1.75E+06	17	1	74	TMT10plex; Deamidation (NQ)	69642	Heat shock-related 70 kDa protein 2 OS=Mus musculus GN=Hspa2 PE=1 SV=2
268	222	Q61730|IL1AP_MOUSE	257.31	26	26	1.05E+09	22	15	54	Carbamidomethylation; TMT10plex; Deamidation (NQ)	65741	Interleukin-1 receptor accessory protein OS=Mus musculus GN=Il1rap PE=1 SV=1
646	245	Q922R8|PDIA6_MOUSE	257.25	34	34	5.69E+08	15	13	32	TMT10plex	48100	Protein disulfide-isomerase A6 OS=Mus musculus GN=Pdia6 PE=1 SV=3
625	132	Q8VCT3|AMPB_MOUSE	257	27	27	4.43E+08	18	17	32	Carbamidomethylation; TMT10plex; Deamidation (NQ)	72416	Aminopeptidase B OS=Mus musculus GN=Rnpep PE=1 SV=2
1187	253	P51125|ICAL_MOUSE	256.93	20	20	1.27E+08	13	12	14	TMT10plex	84922	Calpastatin OS=Mus musculus GN=Cast PE=1 SV=2
642	172	P50516|VATA_MOUSE	256.49	29	29	3.91E+08	16	15	26	TMT10plex; Deamidation (NQ)	68326	V-type proton ATPase catalytic subunit A OS=Mus musculus GN=Atp6v1a PE=1 SV=2
175	237	tr|E9Q8B5|E9Q8B5_MOUSE	256.36	27	27	2.82E+07	23	7	69	Carbamidomethylation; TMT10plex; Deamidation (NQ); Oxidation (HW)	99438	Protein Gm4788 OS=Mus musculus GN=Gm4788 PE=1 SV=1
222	390	P62962|PROF1_MOUSE	254.92	77	77	4.78E+09	11	10	86	Carbamidomethylation; TMT10plex; Deamidation (NQ); Oxidation (HW)	14957	Profilin-1 OS=Mus musculus GN=Pfn1 PE=1 SV=2
669	252	Q61247|A2AP_MOUSE	254.8	28	28	9.34E+08	17	14	33	TMT10plex; Deamidation (NQ); Oxidation (HW)	54972	Alpha-2-antiplasmin OS=Mus musculus GN=Serpinf2 PE=1 SV=1
406	205	tr|A6ZI47|A6ZI47_MOUSE	254.67	33	33		17	0	54	Carbamidomethylation; TMT10plex	39371	Fructose-bisphosphate aldolase OS=Mus musculus GN=Aldoart2 PE=1 SV=1
390	113	Q8K182|CO8A_MOUSE	253.79	41	41	1.17E+09	21	20	41	Carbamidomethylation; TMT10plex; Deamidation (NQ)	66080	Complement component C8 alpha chain OS=Mus musculus GN=C8a PE=1 SV=1
282	274	Q61696|HS71A_MOUSE	253.46	24	24	0.00E+00	15	1	54	Carbamidomethylation; TMT10plex; Deamidation (NQ)	70079	Heat shock 70 kDa protein 1A OS=Mus musculus GN=Hspa1a PE=1 SV=2
578	151	P61979|HNRPK_MOUSE	253.32	45	45	6.31E+08	20	17	41	Carbamidomethylation; TMT10plex; Deamidation (NQ)	50976	Heterogeneous nuclear ribonucleoprotein K OS=Mus musculus GN=Hnrnpk PE=1 SV=1
148	268	P16546|SPTN1_MOUSE	252.77	9	9	5.83E+09	22	18	24	Carbamidomethylation; TMT10plex; Deamidation (NQ); Oxidation (HW)	284596	Spectrin alpha chain non-erythrocytic 1 OS=Mus musculus GN=Sptan1 PE=1 SV=4
283	230	P17879|HS71B_MOUSE	252.61	24	24	2.40E+06	15	1	54	Carbamidomethylation; TMT10plex; Deamidation (NQ)	70176	Heat shock 70 kDa protein 1B OS=Mus musculus GN=Hspa1b PE=1 SV=3
170	181	Q8VDD5|MYH9_MOUSE	252.61	12	12	7.44E+07	27	14	41	Carbamidomethylation; TMT10plex; Deamidation (NQ)	226370	Myosin-9 OS=Mus musculus GN=Myh9 PE=1 SV=4
1518	322	P08249|MDHM_MOUSE	252.59	39	39	2.12E+08	12	9	19	Carbamidomethylation; TMT10plex	35611	Malate dehydrogenase mitochondrial OS=Mus musculus GN=Mdh2 PE=1 SV=3
274	195	P26043|RADI_MOUSE	252.53	31	31	7.90E+07	23	7	55	Carbamidomethylation; TMT10plex; Deamidation (NQ); Oxidation (HW)	68543	Radixin OS=Mus musculus GN=Rdx PE=1 SV=3
857	129	O70475|UGDH_MOUSE	252.15	39	39	1.99E+08	18	16	23	Carbamidomethylation; TMT10plex; Oxidation (HW)	54832	UDP-glucose 6-dehydrogenase OS=Mus musculus GN=Ugdh PE=1 SV=1
764	401	P09581|CSF1R_MOUSE	252.05	14	14	4.53E+08	12	8	21	Carbamidomethylation; TMT10plex	109179	Macrophage colony-stimulating factor 1 receptor OS=Mus musculus GN=Csf1r PE=1 SV=3
579	143	Q9JII6|AK1A1_MOUSE	251.95	59	59	1.40E+09	19	16	43	Carbamidomethylation; TMT10plex; Deamidation (NQ)	36587	Alcohol dehydrogenase [NADP(+)] OS=Mus musculus GN=Akr1a1 PE=1 SV=3
296	199	P17751|TPIS_MOUSE	251.7	55	55	4.49E+09	17	17	65	Carbamidomethylation; TMT10plex; Deamidation (NQ); Oxidation (HW)	32192	Triosephosphate isomerase OS=Mus musculus GN=Tpi1 PE=1 SV=4
294	105	Q99K51|PLST_MOUSE	251	35	35	1.37E+08	22	9	63	Carbamidomethylation; TMT10plex	70742	Plastin-3 OS=Mus musculus GN=Pls3 PE=1 SV=3
1058	289	P97447|FHL1_MOUSE	250.89	44	44	2.87E+08	12	11	16	Carbamidomethylation; TMT10plex; Deamidation (NQ); Oxidation (HW)	31889	Four and a half LIM domains protein 1 OS=Mus musculus GN=Fhl1 PE=1 SV=3
449	161	Q8BGQ7|SYAC_MOUSE	250.32	20	20	2.74E+08	21	16	34	Carbamidomethylation; TMT10plex; Deamidation (NQ)	106908	Alanine--tRNA ligase cytoplasmic OS=Mus musculus GN=Aars PE=1 SV=1
213	261	Q91WP6|SPA3N_MOUSE	250.26	37	37	2.25E+08	20	6	89	TMT10plex	46718	Serine protease inhibitor A3N OS=Mus musculus GN=Serpina3n PE=1 SV=1
893	211	Q62465|VAT1_MOUSE	249.97	45	45	9.53E+08	15	13	33	Carbamidomethylation; TMT10plex	43097	Synaptic vesicle membrane protein VAT-1 homolog OS=Mus musculus GN=Vat1 PE=1 SV=3
522	157	Q9D0F9|PGM1_MOUSE	249.21	35	35	5.21E+09	21	16	43	Carbamidomethylation; TMT10plex; Oxidation (HW)	61418	Phosphoglucomutase-1 OS=Mus musculus GN=Pgm1 PE=1 SV=4
380	208	Q9CZD3|SYG_MOUSE	248.78	20	20	3.93E+08	16	13	27	TMT10plex; Deamidation (NQ)	81878	Glycine--tRNA ligase OS=Mus musculus GN=Gars PE=1 SV=1
412	279	P24452|CAPG_MOUSE	247.41	38	38	2.98E+09	15	11	57	Carbamidomethylation; TMT10plex	39240	Macrophage-capping protein OS=Mus musculus GN=Capg PE=1 SV=2
214	271	tr|D3Z5G7|D3Z5G7_MOUSE	246.55	21	21	6.20E+06	19	1	73	TMT10plex; Oxidation (HW)	62197	Carboxylic ester hydrolase OS=Mus musculus GN=Ces1b PE=1 SV=1
227	234	Q08619|IFI5B_MOUSE	246.37	31	31		14	0	24	Carbamidomethylation; TMT10plex	46977	Interferon-activable protein 205-B OS=Mus musculus GN=Ifi205b PE=1 SV=2
526	215	Q01853|TERA_MOUSE	246.29	24	24	1.06E+08	17	11	25	Carbamidomethylation; TMT10plex	89322	Transitional endoplasmic reticulum ATPase OS=Mus musculus GN=Vcp PE=1 SV=4
644	191	P45377|ALD2_MOUSE	246.25	52	52	1.00E+08	18	5	41	Carbamidomethylation; TMT10plex	36121	Aldose reductase-related protein 2 OS=Mus musculus GN=Akr1b8 PE=1 SV=2
197	498	P01837|IGKC_MOUSE	246.22	100	100	3.79E+09	14	13	84	Carbamidomethylation; TMT10plex; Deamidation (NQ); Oxidation (HW)	11778	Ig kappa chain C region OS=Mus musculus PE=1 SV=1
555	302	P02762|MUP6_MOUSE	246.12	79	79		15	0	47	Carbamidomethylation; TMT10plex; Deamidation (NQ); Oxidation (HW)	20649	Major urinary protein 6 OS=Mus musculus GN=Mup6 PE=1 SV=2
555	303	A2BIM8|MUP18_MOUSE	246.12	79	79		15	0	47	Carbamidomethylation; TMT10plex; Deamidation (NQ); Oxidation (HW)	20763	Major urinary protein 18 OS=Mus musculus GN=Mup18 PE=3 SV=1
541	168	Q9WV80|SNX1_MOUSE	246.1	30	30	1.54E+08	17	10	38	Carbamidomethylation; TMT10plex	58952	Sorting nexin-1 OS=Mus musculus GN=Snx1 PE=1 SV=1
261	185	P26040|EZRI_MOUSE	246.02	27	27	9.23E+07	21	7	52	Carbamidomethylation; TMT10plex; Oxidation (HW)	69407	Ezrin OS=Mus musculus GN=Ezr PE=1 SV=3
1099	239	Q9WVA4|TAGL2_MOUSE	245.97	66	66	3.90E+08	14	11	31	Carbamidomethylation; TMT10plex; Deamidation (NQ)	22395	Transgelin-2 OS=Mus musculus GN=Tagln2 PE=1 SV=4
190	200	Q8VDJ3|VIGLN_MOUSE	245.86	16	16	1.67E+08	25	14	29	Carbamidomethylation; TMT10plex	141742	Vigilin OS=Mus musculus GN=Hdlbp PE=1 SV=1
731	244	Q9DBB9|CPN2_MOUSE	245.71	31	31	8.55E+08	14	13	39	Carbamidomethylation; TMT10plex; Deamidation (NQ)	60479	Carboxypeptidase N subunit 2 OS=Mus musculus GN=Cpn2 PE=1 SV=2
287	265	Q8R121|ZPI_MOUSE	245.47	24	24	2.95E+08	14	14	27	Carbamidomethylation; TMT10plex; Oxidation (HW)	51797	Protein Z-dependent protease inhibitor OS=Mus musculus GN=Serpina10 PE=1 SV=1
858	225	P12388|PAI2_MOUSE	245.39	37	37	1.48E+08	16	12	24	Carbamidomethylation; TMT10plex	46292	Plasminogen activator inhibitor 2 macrophage OS=Mus musculus GN=Serpinb2 PE=1 SV=1
1096	169	P01872|IGHM_MOUSE	245.34	34	34	2.93E+08	16	14	29	Carbamidomethylation; TMT10plex; Deamidation (NQ)	49972	Ig mu chain C region OS=Mus musculus GN=Ighm PE=1 SV=2
581	218	Q61176|ARGI1_MOUSE	245.25	48	48	1.06E+09	15	10	46	Carbamidomethylation; TMT10plex	34808	Arginase-1 OS=Mus musculus GN=Arg1 PE=1 SV=1
605	236	P08226|APOE_MOUSE	245.11	49	49	5.99E+08	16	13	35	TMT10plex; Oxidation (HW)	35867	Apolipoprotein E OS=Mus musculus GN=Apoe PE=1 SV=2
269	418	P01864|GCAB_MOUSE	245.05	34	34		13	0	74	Carbamidomethylation; TMT10plex; Deamidation (NQ); Oxidation (HW)	36596	Ig gamma-2A chain C region secreted form OS=Mus musculus PE=1 SV=1
288	331	Q99PT1|GDIR1_MOUSE	243.53	53	53	3.66E+09	14	11	63	TMT10plex; Deamidation (NQ)	23407	Rho GDP-dissociation inhibitor 1 OS=Mus musculus GN=Arhgdia PE=1 SV=3
624	124	Q8BHN3|GANAB_MOUSE	243.48	21	21	1.69E+08	16	16	24	Carbamidomethylation; TMT10plex	106911	Neutral alpha-glucosidase AB OS=Mus musculus GN=Ganab PE=1 SV=1
257	424	P07361|A1AG2_MOUSE	243.42	38	38	1.48E+08	16	3	69	TMT10plex; Oxidation (HW)	23843	Alpha-1-acid glycoprotein 2 OS=Mus musculus GN=Orm2 PE=1 SV=1
306	321	tr|Q6S9I3|Q6S9I3_MOUSE	243.07	28	28	8.63E+07	19	7	51	Carbamidomethylation; TMT10plex; Deamidation (NQ); Oxidation (HW)	71272	HMW kininogen-II OS=Mus musculus GN=Kng2 PE=1 SV=1
525	246	tr|A2CEK7|A2CEK7_MOUSE	242.45	79	79		15	0	48	Carbamidomethylation; TMT10plex; Deamidation (NQ); Oxidation (HW)	20668	Major urinary protein 12 OS=Mus musculus GN=Mup14 PE=3 SV=1
647	251	Q922B2|SYDC_MOUSE	242.37	25	25	1.27E+08	12	10	33	Carbamidomethylation; TMT10plex	57147	Aspartate--tRNA ligase cytoplasmic OS=Mus musculus GN=Dars PE=1 SV=2
1101	262	P28653|PGS1_MOUSE	242.26	32	32	4.51E+08	15	12	26	Carbamidomethylation; TMT10plex	41639	Biglycan OS=Mus musculus GN=Bgn PE=1 SV=1
966	298	Q61704|ITIH3_MOUSE	241.94	16	16	1.50E+08	12	10	17	Carbamidomethylation; TMT10plex; Deamidation (NQ)	99358	Inter-alpha-trypsin inhibitor heavy chain H3 OS=Mus musculus GN=Itih3 PE=1 SV=3
582	295	tr|A2BIN1|A2BIN1_MOUSE	241.79	77	77	2.69E+08	14	1	45	Carbamidomethylation; TMT10plex; Deamidation (NQ); Oxidation (HW)	20681	Major urinary protein 8 OS=Mus musculus GN=Mup10 PE=2 SV=1
1015	397	Q9Z1Q5|CLIC1_MOUSE	241.42	43	43	2.81E+08	10	8	28	Carbamidomethylation; TMT10plex; Deamidation (NQ)	27013	Chloride intracellular channel protein 1 OS=Mus musculus GN=Clic1 PE=1 SV=3
761	357	B5X0G2|MUP17_MOUSE	240.23	74	74		14	0	38	Carbamidomethylation; TMT10plex; Deamidation (NQ); Oxidation (HW)	20638	Major urinary protein 17 OS=Mus musculus GN=Mup17 PE=2 SV=2
665	198	Q9WVE8|PACN2_MOUSE	239.72	32	32	2.12E+08	14	14	16	Carbamidomethylation; TMT10plex; Oxidation (HW)	55833	Protein kinase C and casein kinase substrate in neurons protein 2 OS=Mus musculus GN=Pacsin2 PE=1 SV=1
393	301	Q8CGE8|IFI5A_MOUSE	239.56	28	28	7.66E+06	12	1	20	Carbamidomethylation; TMT10plex	45176	Interferon-activable protein 205-A OS=Mus musculus GN=Ifi205a PE=2 SV=1
365	445	P17183|ENOG_MOUSE	239.22	30	30	6.84E+06	11	2	50	Carbamidomethylation; TMT10plex	47297	Gamma-enolase OS=Mus musculus GN=Eno2 PE=1 SV=2
920	285	Q62418|DBNL_MOUSE	239.06	34	34	2.04E+08	13	12	21	Carbamidomethylation; TMT10plex; Oxidation (HW)	48700	Drebrin-like protein OS=Mus musculus GN=Dbnl PE=1 SV=2
606	275	tr|E9PVW0|E9PVW0_MOUSE	238.7	56	56		14	0	44	Carbamidomethylation; TMT10plex; Deamidation (NQ); Oxidation (HW)	26848	Protein Mup8 OS=Mus musculus GN=Mup8 PE=3 SV=2
329	280	Q64449|MRC2_MOUSE	238.61	10	10	5.68E+07	13	11	18	Carbamidomethylation; TMT10plex; Deamidation (NQ); Oxidation (HW)	167074	C-type mannose receptor 2 OS=Mus musculus GN=Mrc2 PE=1 SV=3
1010	210	Q11136|PEPD_MOUSE	238.18	27	27	2.29E+08	13	12	19	Carbamidomethylation; TMT10plex	55029	Xaa-Pro dipeptidase OS=Mus musculus GN=Pepd PE=1 SV=3
1252	665	tr|A0A075B5V0|A0A075B5V0_MOUSE	238.15	75	75		10	0	32	Carbamidomethylation; TMT10plex; Deamidation (NQ); Oxidation (HW)	12911	MCG114299 (Fragment) OS=Mus musculus GN=Ighv1-26 PE=4 SV=1
462	194	tr|E9QA15|E9QA15_MOUSE	238.06	26	26	1.65E+08	21	14	26	TMT10plex; Deamidation (NQ); Oxidation (HW)	89274	Protein Cald1 OS=Mus musculus GN=Cald1 PE=1 SV=1
823	249	P28650|PURA1_MOUSE	237.88	30	30	1.39E+08	14	9	29	Carbamidomethylation; TMT10plex; Oxidation (HW)	50254	Adenylosuccinate synthetase isozyme 1 OS=Mus musculus GN=Adssl1 PE=1 SV=2
436	160	Q9D2V7|CORO7_MOUSE	237.5	21	21	1.84E+08	17	14	30	Carbamidomethylation; TMT10plex	100812	Coronin-7 OS=Mus musculus GN=Coro7 PE=1 SV=2
255	223	Q80YC5|FA12_MOUSE	237.46	26	26	6.73E+08	17	15	38	Carbamidomethylation; TMT10plex	65701	Coagulation factor XII OS=Mus musculus GN=F12 PE=1 SV=2
892	182	P05201|AATC_MOUSE	237.06	37	37	1.51E+08	16	13	27	Carbamidomethylation; TMT10plex	46248	Aspartate aminotransferase cytoplasmic OS=Mus musculus GN=Got1 PE=1 SV=3
527	217	P98078|DAB2_MOUSE	237.04	18	18	2.20E+08	13	11	22	Carbamidomethylation; TMT10plex; Deamidation (NQ); Oxidation (HW)	82312	Disabled homolog 2 OS=Mus musculus GN=Dab2 PE=1 SV=2
524	176	P42225|STAT1_MOUSE	236.63	21	21	2.20E+08	19	16	28	Carbamidomethylation; TMT10plex; Deamidation (NQ)	87197	Signal transducer and activator of transcription 1 OS=Mus musculus GN=Stat1 PE=1 SV=1
627	174	P14152|MDHC_MOUSE	236.23	48	48	1.45E+09	15	13	42	Carbamidomethylation; TMT10plex; Deamidation (NQ)	36511	Malate dehydrogenase cytoplasmic OS=Mus musculus GN=Mdh1 PE=1 SV=3
671	350	Q3UW53|NIBAN_MOUSE	236.21	15	15	1.18E+08	15	11	21	Carbamidomethylation; TMT10plex; Deamidation (NQ)	102649	Protein Niban OS=Mus musculus GN=Fam129a PE=1 SV=2
696	227	O35639|ANXA3_MOUSE	235.97	40	40	2.74E+08	18	12	38	TMT10plex	36384	Annexin A3 OS=Mus musculus GN=Anxa3 PE=1 SV=4
205	464	P29621|SPA3C_MOUSE	235.95	21	21	1.89E+06	19	1	87	TMT10plex; Deamidation (NQ)	46766	Serine protease inhibitor A3C OS=Mus musculus GN=Serpina3c PE=2 SV=1
179	364	Q71LX4|TLN2_MOUSE	235.87	7	7	2.12E+05	19	2	35	Carbamidomethylation; TMT10plex; Deamidation (NQ); Oxidation (HW)	253618	Talin-2 OS=Mus musculus GN=Tln2 PE=1 SV=3
362	146	P06728|APOA4_MOUSE	235.45	43	43	6.00E+08	18	16	41	TMT10plex	45029	Apolipoprotein A-IV OS=Mus musculus GN=Apoa4 PE=1 SV=3
1237	193	P26638|SYSC_MOUSE	235.27	32	32	1.54E+08	15	13	21	Carbamidomethylation; TMT10plex	58389	Serine--tRNA ligase cytoplasmic OS=Mus musculus GN=Sars PE=1 SV=3
351	177	Q8R050|ERF3A_MOUSE	234.96	29	29	1.08E+08	23	8	37	Carbamidomethylation; TMT10plex	68626	Eukaryotic peptide chain release factor GTP-binding subunit ERF3A OS=Mus musculus GN=Gspt1 PE=1 SV=2
714	232	Q62188|DPYL3_MOUSE	234.69	27	27	5.32E+07	13	9	23	Carbamidomethylation; TMT10plex; Deamidation (NQ)	61936	Dihydropyrimidinase-related protein 3 OS=Mus musculus GN=Dpysl3 PE=1 SV=1
732	202	Q3U0V1|FUBP2_MOUSE	234.61	23	23	9.02E+07	17	12	25	TMT10plex	76776	Far upstream element-binding protein 2 OS=Mus musculus GN=Khsrp PE=1 SV=2
350	150	Q93092|TALDO_MOUSE	234.16	48	48	1.33E+09	22	16	65	Carbamidomethylation; TMT10plex	37387	Transaldolase OS=Mus musculus GN=Taldo1 PE=1 SV=2
437	189	Q9D8N0|EF1G_MOUSE	234.15	32	32	7.66E+08	15	14	29	Carbamidomethylation; TMT10plex; Deamidation (NQ)	50061	Elongation factor 1-gamma OS=Mus musculus GN=Eef1g PE=1 SV=3
1012	283	P19973|LSP1_MOUSE	234.1	42	42	2.32E+08	12	10	26	TMT10plex; Deamidation (NQ)	36714	Lymphocyte-specific protein 1 OS=Mus musculus GN=Lsp1 PE=1 SV=2
557	358	P11588|MUP1_MOUSE	234.07	73	73		14	0	46	Carbamidomethylation; TMT10plex; Deamidation (NQ); Oxidation (HW)	20648	Major urinary protein 1 OS=Mus musculus GN=Mup1 PE=1 SV=1
545	422	P16045|LEG1_MOUSE	233.98	79	79	2.41E+09	13	12	50	Carbamidomethylation; TMT10plex; Deamidation (NQ)	14866	Galectin-1 OS=Mus musculus GN=Lgals1 PE=1 SV=3
697	365	tr|A9R9W0|A9R9W0_MOUSE	233.68	73	73	1.33E+06	14	1	42	Carbamidomethylation; TMT10plex; Deamidation (NQ); Oxidation (HW)	20647	Major urinary protein 17 OS=Mus musculus GN=Mup15 PE=3 SV=1
734	241	P18760|COF1_MOUSE	233.51	71	71	1.26E+09	14	10	43	Carbamidomethylation; TMT10plex	18560	Cofilin-1 OS=Mus musculus GN=Cfl1 PE=1 SV=3
580	206	P39054|DYN2_MOUSE	232.88	20	20	6.17E+07	22	7	30	Carbamidomethylation; TMT10plex	98145	Dynamin-2 OS=Mus musculus GN=Dnm2 PE=1 SV=2
256	296	P01029|CO4B_MOUSE	232.84	11	11	4.75E+08	21	17	36	Carbamidomethylation; TMT10plex	192914	Complement C4-B OS=Mus musculus GN=C4b PE=1 SV=3
1018	539	P08228|SODC_MOUSE	232.76	56	56	2.25E+09	11	11	37	Carbamidomethylation; TMT10plex	15943	Superoxide dismutase [Cu-Zn] OS=Mus musculus GN=Sod1 PE=1 SV=2
667	231	P28271|ACOC_MOUSE	232.67	17	17	1.39E+08	16	11	26	TMT10plex; Deamidation (NQ)	98126	Cytoplasmic aconitate hydratase OS=Mus musculus GN=Aco1 PE=1 SV=3
1145	410	P55065|PLTP_MOUSE	232.25	21	21	1.58E+08	9	7	21	Carbamidomethylation; TMT10plex; Deamidation (NQ)	54453	Phospholipid transfer protein OS=Mus musculus GN=Pltp PE=1 SV=1
427	336	Q61171|PRDX2_MOUSE	231.65	58	58	2.68E+09	13	9	61	Carbamidomethylation; TMT10plex; Deamidation (NQ); Methylation(KR)	21779	Peroxiredoxin-2 OS=Mus musculus GN=Prdx2 PE=1 SV=3
451	615	O54988|SLK_MOUSE	231.56	10	10	3.88E+07	10	6	10	TMT10plex	141457	STE20-like serine/threonine-protein kinase OS=Mus musculus GN=Slk PE=1 SV=2
1098	186	P97369|NCF4_MOUSE	230.73	54	54	1.41E+08	17	15	23	Carbamidomethylation; TMT10plex	38707	Neutrophil cytosol factor 4 OS=Mus musculus GN=Ncf4 PE=1 SV=2
1016	531	P70296|PEBP1_MOUSE	230.18	70	70	6.44E+08	11	10	32	Carbamidomethylation; TMT10plex; Deamidation (NQ); Oxidation (HW); Methylation(KR)	20830	Phosphatidylethanolamine-binding protein 1 OS=Mus musculus GN=Pebp1 PE=1 SV=3
473	224	Q61792|LASP1_MOUSE	230.04	47	47	2.51E+08	15	13	37	Carbamidomethylation; TMT10plex; Oxidation (HW)	29994	LIM and SH3 domain protein 1 OS=Mus musculus GN=Lasp1 PE=1 SV=1
1444	291	Q9CY64|BIEA_MOUSE	229.86	40	40	2.69E+08	12	9	17	Carbamidomethylation; TMT10plex	33525	Biliverdin reductase A OS=Mus musculus GN=Blvra PE=1 SV=1
544	472	Q07456|AMBP_MOUSE	229.71	35	35	8.52E+08	12	10	44	Carbamidomethylation; TMT10plex; Deamidation (NQ)	39029	Protein AMBP OS=Mus musculus GN=Ambp PE=1 SV=2
973	442	O70370|CATS_MOUSE	229.64	29	29	3.77E+08	10	8	24	Carbamidomethylation; TMT10plex; Deamidation (NQ)	38475	Cathepsin S OS=Mus musculus GN=Ctss PE=1 SV=2
168	297	Q62261|SPTB2_MOUSE	229.38	7	7	3.13E+07	16	10	18	Carbamidomethylation; TMT10plex; Deamidation (NQ)	274221	Spectrin beta chain non-erythrocytic 1 OS=Mus musculus GN=Sptbn1 PE=1 SV=2
2115	300	O08709|PRDX6_MOUSE	229.21	54	54	1.89E+08	12	6	20	Carbamidomethylation; TMT10plex	24871	Peroxiredoxin-6 OS=Mus musculus GN=Prdx6 PE=1 SV=3
250	392	P16627|HS71L_MOUSE	228.95	15	15		13	0	54	TMT10plex; Deamidation (NQ)	70637	Heat shock 70 kDa protein 1-like OS=Mus musculus GN=Hspa1l PE=1 SV=4
583	282	P50396|GDIA_MOUSE	228.9	30	30	8.16E+07	16	7	29	Carbamidomethylation; TMT10plex; Deamidation (NQ)	50522	Rab GDP dissociation inhibitor alpha OS=Mus musculus GN=Gdi1 PE=1 SV=3
921	243	Q9JMH6|TRXR1_MOUSE	228.66	23	23	9.36E+07	13	10	19	Carbamidomethylation; TMT10plex	67084	Thioredoxin reductase 1 cytoplasmic OS=Mus musculus GN=Txnrd1 PE=1 SV=3
791	511	Q8BH97|RCN3_MOUSE	228.1	35	35	1.26E+08	10	8	23	TMT10plex; Deamidation (NQ); Oxidation (HW)	38002	Reticulocalbin-3 OS=Mus musculus GN=Rcn3 PE=1 SV=1
426	276	P48678|LMNA_MOUSE	227.99	22	22	5.86E+07	12	9	16	Carbamidomethylation; TMT10plex	74238	Prelamin-A/C OS=Mus musculus GN=Lmna PE=1 SV=2
510	260	Q9Z1Z0|USO1_MOUSE	227.96	17	17	1.16E+08	18	11	30	Carbamidomethylation; TMT10plex; Oxidation (HW)	106983	General vesicular transport factor p115 OS=Mus musculus GN=Uso1 PE=1 SV=2
474	254	Q9JHR7|IDE_MOUSE	227.38	14	14	5.09E+07	17	11	27	TMT10plex	117772	Insulin-degrading enzyme OS=Mus musculus GN=Ide PE=1 SV=1
666	226	P68254|1433T_MOUSE	227.17	59	59	1.07E+08	17	5	40	Carbamidomethylation; TMT10plex	27778	14-3-3 protein theta OS=Mus musculus GN=Ywhaq PE=1 SV=1
1384	308	O08539|BIN1_MOUSE	227.12	22	22	1.11E+08	12	9	16	Carbamidomethylation; TMT10plex	64470	Myc box-dependent-interacting protein 1 OS=Mus musculus GN=Bin1 PE=1 SV=1
789	212	P62821|RAB1A_MOUSE	226.98	68	68	1.77E+08	14	6	34	Carbamidomethylation; TMT10plex	22678	Ras-related protein Rab-1A OS=Mus musculus GN=Rab1A PE=1 SV=3
923	333	Q00724|RET4_MOUSE	226.95	62	62	7.40E+08	11	9	33	Carbamidomethylation; TMT10plex; Deamidation (NQ); Oxidation (HW)	23206	Retinol-binding protein 4 OS=Mus musculus GN=Rbp4 PE=1 SV=2
698	400	Q9JI91|ACTN2_MOUSE	226.91	11	11		12	0	22	Carbamidomethylation; TMT10plex; Deamidation (NQ)	103834	Alpha-actinin-2 OS=Mus musculus GN=Actn2 PE=1 SV=2
695	214	P49710|HCLS1_MOUSE	226.81	26	26	2.09E+08	14	11	22	TMT10plex	54240	Hematopoietic lineage cell-specific protein OS=Mus musculus GN=Hcls1 PE=1 SV=2
1011	264	P53810|PIPNA_MOUSE	226.51	43	43	3.10E+08	15	10	23	Carbamidomethylation; TMT10plex; Oxidation (HW)	31893	Phosphatidylinositol transfer protein alpha isoform OS=Mus musculus GN=Pitpna PE=1 SV=2
1102	277	Q91W90|TXND5_MOUSE	225.84	31	31	2.63E+08	12	8	23	Carbamidomethylation; TMT10plex	46416	Thioredoxin domain-containing protein 5 OS=Mus musculus GN=Txndc5 PE=1 SV=2
641	179	P14824|ANXA6_MOUSE	225.67	24	24	8.85E+07	16	14	22	Carbamidomethylation; TMT10plex; Deamidation (NQ); Oxidation (HW)	75885	Annexin A6 OS=Mus musculus GN=Anxa6 PE=1 SV=3
1802	772	tr|A0A0A6YXN4|A0A0A6YXN4_MOUSE	225.55	75	75	7.94E+05	9	2	22	Carbamidomethylation; TMT10plex; Deamidation (NQ)	12913	Protein Ighv1-18 (Fragment) OS=Mus musculus GN=Ighv1-18 PE=1 SV=1
305	248	P62631|EF1A2_MOUSE	224.91	24	24	1.50E+07	16	1	64	TMT10plex	50454	Elongation factor 1-alpha 2 OS=Mus musculus GN=Eef1a2 PE=1 SV=1
922	395	Q60963|PAFA_MOUSE	224.17	25	25	1.82E+08	10	8	13	TMT10plex; Oxidation (HW)	49258	Platelet-activating factor acetylhydrolase OS=Mus musculus GN=Pla2g7 PE=2 SV=2
1312	307	Q99L47|F10A1_MOUSE	224.13	29	29	3.22E+08	12	9	21	Carbamidomethylation; TMT10plex	41656	Hsc70-interacting protein OS=Mus musculus GN=St13 PE=1 SV=1
788	180	O35643|AP1B1_MOUSE	223.82	19	19	2.46E+07	19	7	27	Carbamidomethylation; TMT10plex	103935	AP-1 complex subunit beta-1 OS=Mus musculus GN=Ap1b1 PE=1 SV=2
1097	197	Q9Z1N5|DX39B_MOUSE	223.66	40	40	4.47E+07	17	6	28	Carbamidomethylation; TMT10plex; Deamidation (NQ)	49035	Spliceosome RNA helicase Ddx39b OS=Mus musculus GN=Ddx39b PE=1 SV=1
650	437	tr|J3QNY1|J3QNY1_MOUSE	223.66	34	34		11	0	27	Carbamidomethylation; TMT10plex	37140	Protein Gm9242 OS=Mus musculus GN=Gm9242 PE=4 SV=1
629	438	Q8BG05|ROA3_MOUSE	223.66	32	32		11	0	27	Carbamidomethylation; TMT10plex	39652	Heterogeneous nuclear ribonucleoprotein A3 OS=Mus musculus GN=Hnrnpa3 PE=1 SV=1
1009	201	Q3TW96|UAP1L_MOUSE	223.34	29	29	1.11E+08	14	10	25	Carbamidomethylation; TMT10plex	56614	UDP-N-acetylhexosamine pyrophosphorylase-like protein 1 OS=Mus musculus GN=Uap1l1 PE=1 SV=1
2250	356	P30416|FKBP4_MOUSE	223.33	28	28	1.18E+08	12	11	13	Carbamidomethylation; TMT10plex; Deamidation (NQ)	51572	Peptidyl-prolyl cis-trans isomerase FKBP4 OS=Mus musculus GN=Fkbp4 PE=1 SV=5
2674	822	tr|A0A075B5U7|A0A075B5U7_MOUSE	223.31	58	58	6.93E+05	10	1	17	Carbamidomethylation; TMT10plex; Oxidation (HW)	13022	Protein Ighv1-22 (Fragment) OS=Mus musculus GN=Ighv1-22 PE=4 SV=1
733	219	tr|D3Z2H9|D3Z2H9_MOUSE	222.94	46	46	5.28E+07	16	5	28	Carbamidomethylation; TMT10plex	28992	Protein Tpm3-rs7 OS=Mus musculus GN=Tpm3-rs7 PE=3 SV=1
965	216	P13707|GPDA_MOUSE	222.91	36	36	3.15E+08	13	12	29	Carbamidomethylation; TMT10plex	37573	Glycerol-3-phosphate dehydrogenase [NAD(+)] cytoplasmic OS=Mus musculus GN=Gpd1 PE=1 SV=3
1313	384	P28474|ADHX_MOUSE	222.84	29	29	4.42E+08	10	8	22	Carbamidomethylation; TMT10plex	39548	Alcohol dehydrogenase class-3 OS=Mus musculus GN=Adh5 PE=1 SV=3
2503	446	P62827|RAN_MOUSE	222.69	46	46	6.88E+07	9	3	17	Carbamidomethylation; TMT10plex; Deamidation (NQ)	24423	GTP-binding nuclear protein Ran OS=Mus musculus GN=Ran PE=1 SV=3
2256	548	P19157|GSTP1_MOUSE	222.61	45	45	1.97E+08	9	6	17	TMT10plex	23609	Glutathione S-transferase P 1 OS=Mus musculus GN=Gstp1 PE=1 SV=2
964	209	Q91Y97|ALDOB_MOUSE	222.32	45	45	2.02E+08	16	14	29	Carbamidomethylation; TMT10plex; Deamidation (NQ)	39507	Fructose-bisphosphate aldolase B OS=Mus musculus GN=Aldob PE=1 SV=3
511	394	E9PV24|FIBA_MOUSE	222.29	18	18	5.02E+08	14	11	29	Carbamidomethylation; TMT10plex; Deamidation (NQ)	87429	Fibrinogen alpha chain OS=Mus musculus GN=Fga PE=1 SV=1
1060	427	P01898|HA10_MOUSE	222.14	34	34	1.75E+08	13	5	27	TMT10plex; Oxidation (HW)	37251	H-2 class I histocompatibility antigen Q10 alpha chain OS=Mus musculus GN=H2-Q10 PE=1 SV=3
1188	340	P47791|GSHR_MOUSE	221.93	24	24	3.50E+08	12	9	19	Carbamidomethylation; TMT10plex; Deamidation (NQ)	53663	Glutathione reductase mitochondrial OS=Mus musculus GN=Gsr PE=1 SV=3
604	175	Q9EQH3|VPS35_MOUSE	221.63	22	22	6.60E+08	15	14	24	Carbamidomethylation; TMT10plex	91713	Vacuolar protein sorting-associated protein 35 OS=Mus musculus GN=Vps35 PE=1 SV=1
1308	349	Q8BK67|RCC2_MOUSE	221.52	25	25	7.49E+07	10	10	13	Carbamidomethylation; TMT10plex; Deamidation (NQ)	55983	Protein RCC2 OS=Mus musculus GN=Rcc2 PE=1 SV=1
1386	414	Q8BPB5|FBLN3_MOUSE	220.72	28	28	1.15E+08	8	8	12	Carbamidomethylation; TMT10plex	54953	EGF-containing fibulin-like extracellular matrix protein 1 OS=Mus musculus GN=Efemp1 PE=1 SV=1
554	293	P61161|ARP2_MOUSE	220.33	38	38	4.76E+08	15	12	38	Carbamidomethylation; TMT10plex; Deamidation (NQ)	44761	Actin-related protein 2 OS=Mus musculus GN=Actr2 PE=1 SV=1
1520	383	Q5FWK3|RHG01_MOUSE	219.95	24	24	1.09E+08	12	8	18	Carbamidomethylation; TMT10plex	50411	Rho GTPase-activating protein 1 OS=Mus musculus GN=Arhgap1 PE=1 SV=1
1242	375	Q60716|P4HA2_MOUSE	219.74	21	21	5.09E+07	10	7	11	Carbamidomethylation; TMT10plex	61002	Prolyl 4-hydroxylase subunit alpha-2 OS=Mus musculus GN=P4ha2 PE=1 SV=1
822	281	Q8R1F1|NIBL1_MOUSE	219.51	22	22	1.43E+08	18	12	27	Carbamidomethylation; TMT10plex; Deamidation (NQ)	84819	Niban-like protein 1 OS=Mus musculus GN=Fam129b PE=1 SV=2
825	374	P10630|IF4A2_MOUSE	218.34	28	28		13	0	29	Carbamidomethylation; TMT10plex; Deamidation (NQ)	46402	Eukaryotic initiation factor 4A-II OS=Mus musculus GN=Eif4a2 PE=1 SV=2
928	469	tr|Q9D8C9|Q9D8C9_MOUSE	218.26	39	39	2.05E+08	10	1	23	Carbamidomethylation; TMT10plex; Deamidation (NQ)	33888	Purine nucleoside phosphorylase OS=Mus musculus GN=Pnp2 PE=1 SV=1
529	448	P29788|VTNC_MOUSE	218.14	19	19	4.07E+08	10	8	22	Carbamidomethylation; TMT10plex	54849	Vitronectin OS=Mus musculus GN=Vtn PE=1 SV=2
1458	617	Q923D2|BLVRB_MOUSE	217.67	49	49	4.08E+08	7	7	20	Carbamidomethylation; TMT10plex; Deamidation (NQ)	22197	Flavin reductase (NADPH) OS=Mus musculus GN=Blvrb PE=1 SV=3
790	474	tr|Q4LDF6|Q4LDF6_MOUSE	217.49	38	38		10	0	29	Carbamidomethylation; TMT10plex; Deamidation (NQ)	37932	Protein Cfhr2 OS=Mus musculus GN=Cfhr2 PE=1 SV=1
694	184	P45376|ALDR_MOUSE	217.3	46	46	6.80E+08	16	11	40	Carbamidomethylation; TMT10plex	35732	Aldose reductase OS=Mus musculus GN=Akr1b1 PE=1 SV=3
1100	318	Q01405|SC23A_MOUSE	217.17	18	18	3.58E+07	14	8	20	Carbamidomethylation; TMT10plex; Deamidation (NQ)	86162	Protein transport protein Sec23A OS=Mus musculus GN=Sec23a PE=1 SV=2
1516	229	O70145|NCF2_MOUSE	216.97	23	23	2.48E+08	13	12	20	Carbamidomethylation; TMT10plex	59485	Neutrophil cytosol factor 2 OS=Mus musculus GN=Ncf2 PE=1 SV=1
585	478	Q8BGD9|IF4B_MOUSE	216.83	19	19	4.32E+07	9	8	11	Carbamidomethylation; TMT10plex	68840	Eukaryotic translation initiation factor 4B OS=Mus musculus GN=Eif4b PE=1 SV=1
969	286	Q9ERK4|XPO2_MOUSE	216.82	14	14	1.77E+08	16	11	27	Carbamidomethylation; TMT10plex; Deamidation (NQ); Oxidation (HW)	110455	Exportin-2 OS=Mus musculus GN=Cse1l PE=1 SV=1
2380	367	Q9CPV4|GLOD4_MOUSE	216.4	34	34	8.30E+07	9	9	13	Carbamidomethylation; TMT10plex	33317	Glyoxalase domain-containing protein 4 OS=Mus musculus GN=Glod4 PE=1 SV=1
967	263	Q6Q899|DDX58_MOUSE	216.33	14	14	6.27E+07	14	12	18	Carbamidomethylation; TMT10plex; Oxidation (HW)	105975	Probable ATP-dependent RNA helicase DDX58 OS=Mus musculus GN=Ddx58 PE=1 SV=2
1311	306	Q9CZ30|OLA1_MOUSE	216.27	28	28	8.69E+07	12	9	14	Carbamidomethylation; TMT10plex	44730	Obg-like ATPase 1 OS=Mus musculus GN=Ola1 PE=1 SV=1
1443	319	P51150|RAB7A_MOUSE	216.21	60	60	4.46E+08	11	10	20	Carbamidomethylation; TMT10plex; Deamidation (NQ)	23490	Ras-related protein Rab-7a OS=Mus musculus GN=Rab7a PE=1 SV=2
792	473	P63158|HMGB1_MOUSE	216.11	38	38	1.48E+09	11	8	32	Carbamidomethylation; TMT10plex	24894	High mobility group protein B1 OS=Mus musculus GN=Hmgb1 PE=1 SV=2
372	508	P08121|CO3A1_MOUSE	216.04	6	6	3.65E+08	11	10	22	Carbamidomethylation; TMT10plex	138944	Collagen alpha-1(III) chain OS=Mus musculus GN=Col3a1 PE=1 SV=4
826	369	P52430|PON1_MOUSE	215.94	30	30	6.79E+08	13	10	36	Carbamidomethylation; TMT10plex; Deamidation (NQ)	39565	Serum paraoxonase/arylesterase 1 OS=Mus musculus GN=Pon1 PE=1 SV=2
357	273	Q8BL66|EEA1_MOUSE	215.87	10	10	1.74E+07	14	10	15	TMT10plex	160914	Early endosome antigen 1 OS=Mus musculus GN=Eea1 PE=1 SV=2
1393	616	P97315|CSRP1_MOUSE	215.76	45	45	2.37E+08	7	6	13	Carbamidomethylation; TMT10plex	20583	Cysteine and glycine-rich protein 1 OS=Mus musculus GN=Csrp1 PE=1 SV=3
1310	343	P97298|PEDF_MOUSE	215.64	32	32	1.02E+08	12	9	18	TMT10plex; Oxidation (HW)	46234	Pigment epithelium-derived factor OS=Mus musculus GN=Serpinf1 PE=1 SV=2
208	381	Q60847|COCA1_MOUSE	215.53	4	4	2.85E+07	15	10	17	TMT10plex	340215	Collagen alpha-1(XII) chain OS=Mus musculus GN=Col12a1 PE=2 SV=3
381	221	P46935|NEDD4_MOUSE	215.49	20	20	1.62E+08	22	15	33	TMT10plex; Deamidation (NQ); Methylation(KR)	102706	E3 ubiquitin-protein ligase NEDD4 OS=Mus musculus GN=Nedd4 PE=1 SV=3
1238	294	Q99LX0|PARK7_MOUSE	215.47	64	64	4.28E+08	11	11	26	Carbamidomethylation; TMT10plex; Deamidation (NQ)	20021	Protein deglycase DJ-1 OS=Mus musculus GN=Park7 PE=1 SV=1
760	272	Q61699|HS105_MOUSE	215.29	19	19	3.22E+07	15	9	27	Carbamidomethylation; TMT10plex	96407	Heat shock protein 105 kDa OS=Mus musculus GN=Hsph1 PE=1 SV=2
338	327	Q8R5A3|AB1IP_MOUSE	215.08	21	21	8.49E+07	15	9	46	Carbamidomethylation; TMT10plex; Deamidation (NQ); Oxidation (HW)	74319	Amyloid beta A4 precursor protein-binding family B member 1-interacting protein OS=Mus musculus GN=Apbb1ip PE=1 SV=2
1314	407	P31750|AKT1_MOUSE	214.56	24	24	3.16E+07	13	3	19	Carbamidomethylation; TMT10plex	55707	RAC-alpha serine/threonine-protein kinase OS=Mus musculus GN=Akt1 PE=1 SV=2
737	479	P29341|PABP1_MOUSE	214.54	18	18	4.60E+06	14	2	20	Carbamidomethylation; TMT10plex; Deamidation (NQ); Oxidation (HW)	70671	Polyadenylate-binding protein 1 OS=Mus musculus GN=Pabpc1 PE=1 SV=2
1905	353	Q9JMA1|UBP14_MOUSE	214.53	22	22	1.64E+08	10	9	15	TMT10plex	56002	Ubiquitin carboxyl-terminal hydrolase 14 OS=Mus musculus GN=Usp14 PE=1 SV=3
715	347	O70362|PHLD_MOUSE	214.53	15	15	1.76E+08	13	10	19	Carbamidomethylation; TMT10plex; Oxidation (HW)	93255	Phosphatidylinositol-glycan-specific phospholipase D OS=Mus musculus GN=Gpld1 PE=1 SV=1
276	256	P15092|IFI4_MOUSE	214.52	19	19	6.74E+07	14	4	24	Carbamidomethylation; TMT10plex	71650	Interferon-activable protein 204 OS=Mus musculus GN=Ifi204 PE=1 SV=2
1148	505	Q60668|HNRPD_MOUSE	213.96	25	25	2.18E+08	11	9	19	Carbamidomethylation; TMT10plex	38354	Heterogeneous nuclear ribonucleoprotein D0 OS=Mus musculus GN=Hnrnpd PE=1 SV=2
668	240	Q9CQV8|1433B_MOUSE	213.66	54	54	7.15E+07	15	3	41	Carbamidomethylation; TMT10plex	28086	14-3-3 protein beta/alpha OS=Mus musculus GN=Ywhab PE=1 SV=3
1521	496	tr|L7N222|L7N222_MOUSE	213.49	44	44		11	0	22	Carbamidomethylation; TMT10plex; Deamidation (NQ); Oxidation (HW)	26837	Protein Mup13 OS=Mus musculus GN=Mup13 PE=3 SV=1
1535	931	tr|A0A075B5V2|A0A075B5V2_MOUSE	213.4	45	45		8	0	24	Carbamidomethylation; TMT10plex	13032	Protein Ighv1-34 (Fragment) OS=Mus musculus GN=Ighv1-34 PE=1 SV=1
491	203	P61982|1433G_MOUSE	212.97	54	54	2.93E+08	15	6	48	Carbamidomethylation; TMT10plex	28303	14-3-3 protein gamma OS=Mus musculus GN=Ywhag PE=1 SV=2
648	266	Q06770|CBG_MOUSE	212.71	27	27	1.30E+09	12	10	31	TMT10plex	44769	Corticosteroid-binding globulin OS=Mus musculus GN=Serpina6 PE=1 SV=1
1694	329	P63330|PP2AA_MOUSE	212.61	52	52	0.00E+00	13	1	18	Carbamidomethylation; TMT10plex; Deamidation (NQ)	35608	Serine/threonine-protein phosphatase 2A catalytic subunit alpha isoform OS=Mus musculus GN=Ppp2ca PE=1 SV=1
738	403	Q99KI0|ACON_MOUSE	212.46	16	16	6.85E+07	15	8	21	TMT10plex	85464	Aconitate hydratase mitochondrial OS=Mus musculus GN=Aco2 PE=1 SV=1
1387	495	P62814|VATB2_MOUSE	212.31	21	21	3.81E+07	8	4	15	Carbamidomethylation; TMT10plex; Deamidation (NQ)	56551	V-type proton ATPase subunit B brain isoform OS=Mus musculus GN=Atp6v1b2 PE=1 SV=1
970	305	tr|Q6NXL1|Q6NXL1_MOUSE	212.27	12	12	9.49E+08	13	11	16	Carbamidomethylation; TMT10plex	112676	Protein Sec24d OS=Mus musculus GN=Sec24d PE=1 SV=1
651	529	tr|B2RXM2|B2RXM2_MOUSE	211.97	28	28		10	0	26	Carbamidomethylation; TMT10plex	36610	EG627828 protein OS=Mus musculus GN=Gm6793 PE=1 SV=1
588	627	tr|E9PYB0|E9PYB0_MOUSE	211.96	6	6	2.16E+08	11	6	17	TMT10plex	182607	Protein Ahnak2 (Fragment) OS=Mus musculus GN=Ahnak2 PE=1 SV=8
1609	315	Q921M7|FA49B_MOUSE	211.94	35	35	1.07E+08	10	7	20	TMT10plex	36776	Protein FAM49B OS=Mus musculus GN=Fam49b PE=1 SV=1
1056	324	Q9WUM4|COR1C_MOUSE	211.81	23	23	1.52E+08	16	10	29	Carbamidomethylation; TMT10plex; Deamidation (NQ)	53121	Coronin-1C OS=Mus musculus GN=Coro1c PE=1 SV=2
1391	601	P28656|NP1L1_MOUSE	211.8	24	24	1.52E+08	9	6	15	TMT10plex; Deamidation (NQ); Oxidation (HW)	45345	Nucleosome assembly protein 1-like 1 OS=Mus musculus GN=Nap1l1 PE=1 SV=2
543	242	P28867|KPCD_MOUSE	211.74	19	19	8.82E+07	16	9	30	Carbamidomethylation; TMT10plex	77547	Protein kinase C delta type OS=Mus musculus GN=Prkcd PE=1 SV=3
968	269	Q9CR16|PPID_MOUSE	211.54	30	30	9.43E+07	14	9	27	TMT10plex	40743	Peptidyl-prolyl cis-trans isomerase D OS=Mus musculus GN=Ppid PE=1 SV=3
1239	312	Q6IRU2|TPM4_MOUSE	211.29	52	52	2.64E+08	14	9	23	Carbamidomethylation; TMT10plex	28468	Tropomyosin alpha-4 chain OS=Mus musculus GN=Tpm4 PE=1 SV=3
1612	434	P61939|THBG_MOUSE	211.12	28	28	2.09E+08	11	8	19	Carbamidomethylation; TMT10plex; Deamidation (NQ); Oxidation (HW)	47052	Thyroxine-binding globulin OS=Mus musculus GN=Serpina7 PE=2 SV=1
1519	342	O08692|NGP_MOUSE	210.91	65	65	6.31E+08	9	9	22	Carbamidomethylation; TMT10plex; Deamidation (NQ)	19332	Neutrophilic granule protein OS=Mus musculus GN=Ngp PE=1 SV=1
1316	435	P63005|LIS1_MOUSE	210.13	20	20	1.57E+08	8	7	13	Carbamidomethylation; TMT10plex	46670	Platelet-activating factor acetylhydrolase IB subunit alpha OS=Mus musculus GN=Pafah1b1 PE=1 SV=2
1141	287	Q9D8U8|SNX5_MOUSE	209.89	34	34	1.83E+08	14	12	24	Carbamidomethylation; TMT10plex; Deamidation (NQ)	46797	Sorting nexin-5 OS=Mus musculus GN=Snx5 PE=1 SV=1
1791	290	Q8BH64|EHD2_MOUSE	209.18	25	25	7.28E+07	15	8	19	Carbamidomethylation; TMT10plex; Oxidation (HW)	61175	EH domain-containing protein 2 OS=Mus musculus GN=Ehd2 PE=1 SV=1
3229	377	P40336|VP26A_MOUSE	209.15	34	34	5.62E+07	11	9	15	TMT10plex	38114	Vacuolar protein sorting-associated protein 26A OS=Mus musculus GN=Vps26a PE=1 SV=1
1792	278	P48025|KSYK_MOUSE	208.89	19	19	5.38E+07	11	9	17	Carbamidomethylation; TMT10plex; Deamidation (NQ)	71376	Tyrosine-protein kinase SYK OS=Mus musculus GN=Syk PE=1 SV=2
1994	292	P28654|PGS2_MOUSE	208.81	30	30	2.91E+08	13	8	19	TMT10plex	39809	Decorin OS=Mus musculus GN=Dcn PE=1 SV=1
926	452	Q9CQI6|COTL1_MOUSE	208.11	75	75	1.57E+09	11	10	35	Carbamidomethylation; TMT10plex; Deamidation (NQ)	15944	Coactosin-like protein OS=Mus musculus GN=Cotl1 PE=1 SV=3
1147	453	Q9EQU5|SET_MOUSE	208.04	32	32	3.19E+08	11	10	20	TMT10plex	33378	Protein SET OS=Mus musculus GN=Set PE=1 SV=1
894	461	Q8CI51|PDLI5_MOUSE	207.9	19	19	1.53E+08	11	11	16	Carbamidomethylation; TMT10plex; Phosphorylation (STY)	63299	PDZ and LIM domain protein 5 OS=Mus musculus GN=Pdlim5 PE=1 SV=4
339	651	Q5I2A0|SPA3G_MOUSE	207.3	16	16		10	0	63	TMT10plex	49021	Serine protease inhibitor A3G OS=Mus musculus GN=Serpina3g PE=1 SV=2
2263	675	tr|A0A0A6YY41|A0A0A6YY41_MOUSE	207.26	57	57	1.80E+08	9	6	19	Carbamidomethylation; TMT10plex	13108	Protein Ighv1-47 (Fragment) OS=Mus musculus GN=Ighv1-47 PE=4 SV=1
324	366	Q8BKC5|IPO5_MOUSE	207.05	12	12	7.69E+07	12	8	18	Carbamidomethylation; TMT10plex	123591	Importin-5 OS=Mus musculus GN=Ipo5 PE=1 SV=3
216	388	Q3UPL0|SC31A_MOUSE	207.05	11	11	7.65E+07	16	9	21	Carbamidomethylation; TMT10plex	133569	Protein transport protein Sec31A OS=Mus musculus GN=Sec31a PE=1 SV=2
645	207	P27870|VAV_MOUSE	207.04	19	19	6.06E+07	18	12	22	Carbamidomethylation; TMT10plex	98137	Proto-oncogene vav OS=Mus musculus GN=Vav1 PE=1 SV=1
1524	458	O35381|AN32A_MOUSE	206.95	34	34	1.55E+08	10	4	26	Carbamidomethylation; TMT10plex	28538	Acidic leucine-rich nuclear phosphoprotein 32 family member A OS=Mus musculus GN=Anp32a PE=1 SV=1
1318	704	Q07968|F13B_MOUSE	206.78	15	15	1.36E+08	8	6	17	Carbamidomethylation; TMT10plex; Deamidation (NQ)	76195	Coagulation factor XIII B chain OS=Mus musculus GN=F13b PE=1 SV=2
1794	413	Q8BP47|SYNC_MOUSE	206.53	20	20	2.38E+08	9	8	13	Carbamidomethylation; TMT10plex	64279	Asparagine--tRNA ligase cytoplasmic OS=Mus musculus GN=Nars PE=1 SV=2
860	417	P11352|GPX1_MOUSE	206.51	52	52	8.09E+08	11	9	34	Carbamidomethylation; TMT10plex	22329	Glutathione peroxidase 1 OS=Mus musculus GN=Gpx1 PE=1 SV=2
2252	385	Q99KQ4|NAMPT_MOUSE	206.01	20	20	2.65E+08	9	9	17	Carbamidomethylation; TMT10plex	55447	Nicotinamide phosphoribosyltransferase OS=Mus musculus GN=Nampt PE=1 SV=1
1258	913	tr|A0A0A6YY38|A0A0A6YY38_MOUSE	205.98	51	51	6.15E+06	7	1	20	Carbamidomethylation; TMT10plex	12933	Protein Ighv1-42 (Fragment) OS=Mus musculus GN=Ighv1-42 PE=1 SV=1
766	449	P32921|SYWC_MOUSE	205.84	20	20	7.94E+07	10	8	15	Carbamidomethylation; TMT10plex	54358	Tryptophan--tRNA ligase cytoplasmic OS=Mus musculus GN=Wars PE=1 SV=2
232	778	P28798|GRN_MOUSE	205.75	14	14	1.36E+07	8	5	14	Carbamidomethylation; TMT10plex; Deamidation (NQ)	63458	Granulins OS=Mus musculus GN=Grn PE=1 SV=2
1995	399	Q9D0I9|SYRC_MOUSE	205.74	17	17	4.62E+07	11	9	15	Carbamidomethylation; TMT10plex	75674	Arginine--tRNA ligase cytoplasmic OS=Mus musculus GN=Rars PE=1 SV=2
929	487	P06801|MAOX_MOUSE	205.28	16	16	5.49E+07	8	7	9	Carbamidomethylation; TMT10plex	63954	NADP-dependent malic enzyme OS=Mus musculus GN=Me1 PE=1 SV=2
558	481	P18653|KS6A1_MOUSE	205.28	14	14	0.00E+00	16	1	26	Carbamidomethylation; TMT10plex	81595	Ribosomal protein S6 kinase alpha-1 OS=Mus musculus GN=Rps6ka1 PE=1 SV=1
739	467	P49312|ROA1_MOUSE	205.22	30	30	1.49E+08	10	6	19	Carbamidomethylation; TMT10plex	34196	Heterogeneous nuclear ribonucleoprotein A1 OS=Mus musculus GN=Hnrnpa1 PE=1 SV=2
2817	477	P48036|ANXA5_MOUSE	204.83	31	31	5.43E+07	10	7	11	TMT10plex	35752	Annexin A5 OS=Mus musculus GN=Anxa5 PE=1 SV=1
971	325	P10107|ANXA1_MOUSE	204.18	32	32	8.58E+07	13	9	21	Carbamidomethylation; TMT10plex	38734	Annexin A1 OS=Mus musculus GN=Anxa1 PE=1 SV=2
2140	983	P01756|HVM12_MOUSE	204.03	56	56		8	0	21	Carbamidomethylation; TMT10plex; Phosphorylation (STY); Ubiquitin	12983	Ig heavy chain V region MOPC 104E OS=Mus musculus PE=1 SV=1
2140	984	P01757|HVM13_MOUSE	204.03	56	56		8	0	21	Carbamidomethylation; TMT10plex; Phosphorylation (STY); Ubiquitin	13025	Ig heavy chain V region J558 OS=Mus musculus PE=1 SV=1
763	370	P49182|HEP2_MOUSE	204	19	19	1.90E+08	12	9	17	Carbamidomethylation; TMT10plex	54497	Heparin cofactor 2 OS=Mus musculus GN=Serpind1 PE=1 SV=1
1446	428	P60335|PCBP1_MOUSE	203.99	30	30	1.79E+08	11	6	21	Carbamidomethylation; TMT10plex; Deamidation (NQ)	37498	Poly(rC)-binding protein 1 OS=Mus musculus GN=Pcbp1 PE=1 SV=1
972	387	Q9R098|HGFA_MOUSE	203.89	19	19	6.83E+07	10	8	19	Carbamidomethylation; TMT10plex; Deamidation (NQ); Oxidation (HW)	70568	Hepatocyte growth factor activator OS=Mus musculus GN=Hgfac PE=1 SV=1
1451	483	P61205|ARF3_MOUSE	203.84	49	49		8	0	25	TMT10plex	20601	ADP-ribosylation factor 3 OS=Mus musculus GN=Arf3 PE=2 SV=2
1525	463	P16110|LEG3_MOUSE	203.72	33	33	8.16E+08	10	9	28	Carbamidomethylation; TMT10plex; Deamidation (NQ)	27515	Galectin-3 OS=Mus musculus GN=Lgals3 PE=1 SV=3
584	378	Q3U1J4|DDB1_MOUSE	203.7	10	10	3.85E+07	11	9	11	Carbamidomethylation; TMT10plex	126853	DNA damage-binding protein 1 OS=Mus musculus GN=Ddb1 PE=1 SV=2
428	528	P30681|HMGB2_MOUSE	203.63	35	35	2.34E+08	9	7	25	Carbamidomethylation; TMT10plex; Deamidation (NQ)	24162	High mobility group protein B2 OS=Mus musculus GN=Hmgb2 PE=1 SV=3
1241	338	Q9D1G1|RAB1B_MOUSE	203.55	56	56	9.70E+06	10	2	26	TMT10plex	22187	Ras-related protein Rab-1B OS=Mus musculus GN=Rab1b PE=1 SV=1
1698	484	P84078|ARF1_MOUSE	203.46	49	49		8	0	22	TMT10plex	20697	ADP-ribosylation factor 1 OS=Mus musculus GN=Arf1 PE=1 SV=2
2505	600	P70460|VASP_MOUSE	203.41	27	27	9.46E+07	8	8	11	TMT10plex; Deamidation (NQ)	39667	Vasodilator-stimulated phosphoprotein OS=Mus musculus GN=Vasp PE=1 SV=4
1057	328	P62715|PP2AB_MOUSE	203.36	48	48		12	0	17	Carbamidomethylation; TMT10plex; Deamidation (NQ)	35575	Serine/threonine-protein phosphatase 2A catalytic subunit beta isoform OS=Mus musculus GN=Ppp2cb PE=1 SV=1
1055	238	Q62167|DDX3X_MOUSE	203.36	18	18	7.96E+06	11	1	14	Carbamidomethylation; TMT10plex	73102	ATP-dependent RNA helicase DDX3X OS=Mus musculus GN=Ddx3x PE=1 SV=3
2381	466	P47757|CAPZB_MOUSE	203.22	32	32	6.91E+08	11	11	21	Carbamidomethylation; TMT10plex; Deamidation (NQ)	31345	F-actin-capping protein subunit beta OS=Mus musculus GN=Capzb PE=1 SV=3
1997	423	P13634|CAH1_MOUSE	203.21	39	39	6.14E+08	8	8	22	TMT10plex	28331	Carbonic anhydrase 1 OS=Mus musculus GN=Ca1 PE=1 SV=4
452	1117	Q64467|G3PT_MOUSE	203.2	9	9		6	0	48	Carbamidomethylation; TMT10plex; Deamidation (NQ)	47657	Glyceraldehyde-3-phosphate dehydrogenase testis-specific OS=Mus musculus GN=Gapdhs PE=1 SV=1
1611	431	P61222|ABCE1_MOUSE	203.05	17	17	5.58E+07	9	8	12	Carbamidomethylation; TMT10plex; Deamidation (NQ)	67314	ATP-binding cassette sub-family E member 1 OS=Mus musculus GN=Abce1 PE=1 SV=1
2816	436	Q9Z1Z2|STRAP_MOUSE	202.92	28	28	1.13E+08	8	8	10	Carbamidomethylation; TMT10plex	38442	Serine-threonine kinase receptor-associated protein OS=Mus musculus GN=Strap PE=1 SV=2
450	288	Q8C7R4|UBA6_MOUSE	202.73	12	12	2.54E+07	13	9	22	Carbamidomethylation; TMT10plex	117966	Ubiquitin-like modifier-activating enzyme 6 OS=Mus musculus GN=Uba6 PE=1 SV=1
927	426	Q6P1B1|XPP1_MOUSE	202.55	19	19	6.54E+07	10	9	12	Carbamidomethylation; TMT10plex	69591	Xaa-Pro aminopeptidase 1 OS=Mus musculus GN=Xpnpep1 PE=1 SV=1
830	554	tr|Q91XL1|Q91XL1_MOUSE	201.22	21	21	1.69E+09	7	6	32	Carbamidomethylation; TMT10plex; Deamidation (NQ); Oxidation (HW)	37431	Leucine-rich HEV glycoprotein OS=Mus musculus GN=Lrg1 PE=1 SV=1
1610	316	Q9CVB6|ARPC2_MOUSE	201.15	42	42	2.97E+08	13	11	20	TMT10plex	34357	Actin-related protein 2/3 complex subunit 2 OS=Mus musculus GN=Arpc2 PE=1 SV=3
1388	509	P99029|PRDX5_MOUSE	200.76	46	46	4.53E+08	8	8	20	Carbamidomethylation; TMT10plex	21897	Peroxiredoxin-5 mitochondrial OS=Mus musculus GN=Prdx5 PE=1 SV=2
2502	462	Q8VCS0|PGRP2_MOUSE	200.72	21	21	2.82E+08	10	8	17	Carbamidomethylation; TMT10plex; Deamidation (NQ)	57707	N-acetylmuramoyl-L-alanine amidase OS=Mus musculus GN=Pglyrp2 PE=1 SV=1
1309	299	Q09014|NCF1_MOUSE	200.6	29	29	8.52E+07	11	11	16	Carbamidomethylation; TMT10plex	44667	Neutrophil cytosol factor 1 OS=Mus musculus GN=Ncf1 PE=1 SV=3
1457	573	Q9QYB1|CLIC4_MOUSE	200.11	38	38	8.22E+07	8	6	20	Carbamidomethylation; TMT10plex; Deamidation (NQ)	28729	Chloride intracellular channel protein 4 OS=Mus musculus GN=Clic4 PE=1 SV=3
2822	664	tr|A0A075B5Y4|A0A075B5Y4_MOUSE	199.89	61	61	4.16E+06	8	2	16	Carbamidomethylation; TMT10plex; Phosphorylation (STY); Ubiquitin	12989	Protein Ighv1-81 (Fragment) OS=Mus musculus GN=Ighv1-81 PE=4 SV=1
182	332	tr|E9PWQ3|E9PWQ3_MOUSE	199.89	5	5	3.47E+09	16	9	51	TMT10plex	353932	Protein Col6a3 OS=Mus musculus GN=Col6a3 PE=1 SV=2
829	455	Q8R081|HNRPL_MOUSE	199.85	16	16	8.93E+07	10	7	18	Carbamidomethylation; TMT10plex	63964	Heterogeneous nuclear ribonucleoprotein L OS=Mus musculus GN=Hnrnpl PE=1 SV=2
1445	314	P70429|EVL_MOUSE	199.64	35	35	7.94E+07	11	10	14	TMT10plex; Deamidation (NQ)	44337	Ena/VASP-like protein OS=Mus musculus GN=Evl PE=1 SV=2
4322	543	O09172|GSH0_MOUSE	199.08	31	31	7.76E+07	8	7	10	Carbamidomethylation; TMT10plex	30535	Glutamate--cysteine ligase regulatory subunit OS=Mus musculus GN=Gclm PE=1 SV=1
492	345	P16675|PPGB_MOUSE	199.04	23	23	2.60E+08	11	9	20	Carbamidomethylation; TMT10plex	53844	Lysosomal protective protein OS=Mus musculus GN=Ctsa PE=1 SV=1
586	577	Q8CFX1|G6PE_MOUSE	198.86	12	12	1.70E+07	8	7	35	TMT10plex; Deamidation (NQ)	88928	GDH/6PGL endoplasmic bifunctional protein OS=Mus musculus GN=H6pd PE=1 SV=2
2382	415	Q61576|FKB10_MOUSE	198.82	17	17	4.32E+07	11	8	12	Carbamidomethylation; TMT10plex	64698	Peptidyl-prolyl cis-trans isomerase FKBP10 OS=Mus musculus GN=Fkbp10 PE=1 SV=2
974	454	P70698|PYRG1_MOUSE	198.58	18	18	5.07E+07	10	8	12	Carbamidomethylation; TMT10plex	66683	CTP synthase 1 OS=Mus musculus GN=Ctps1 PE=1 SV=2
1146	451	Q9WUB3|PYGM_MOUSE	198.4	11	11	1.07E+07	9	3	13	Carbamidomethylation; TMT10plex; Oxidation (HW)	97286	Glycogen phosphorylase muscle form OS=Mus musculus GN=Pygm PE=1 SV=3
1996	412	O55023|IMPA1_MOUSE	198.17	32	32	1.25E+08	9	9	18	Carbamidomethylation; TMT10plex	30436	Inositol monophosphatase 1 OS=Mus musculus GN=Impa1 PE=1 SV=1
1059	326	Q7TMK9|HNRPQ_MOUSE	198.15	16	16	7.68E+07	12	6	17	Carbamidomethylation; TMT10plex	69633	Heterogeneous nuclear ribonucleoprotein Q OS=Mus musculus GN=Syncrip PE=1 SV=2
767	500	Q3V1T4|P3H1_MOUSE	198.15	12	12	2.40E+07	8	7	13	Carbamidomethylation; TMT10plex	83651	Prolyl 3-hydroxylase 1 OS=Mus musculus GN=P3h1 PE=1 SV=2
1800	555	Q9CPW4|ARPC5_MOUSE	198.04	52	52	2.45E+08	8	5	18	TMT10plex	16288	Actin-related protein 2/3 complex subunit 5 OS=Mus musculus GN=Arpc5 PE=1 SV=3
1527	471	P21107|TPM3_MOUSE	197.82	29	29	1.04E+07	12	1	20	TMT10plex	32994	Tropomyosin alpha-3 chain OS=Mus musculus GN=Tpm3 PE=1 SV=3
1615	421	P50247|SAHH_MOUSE	197.76	20	20	5.63E+07	8	7	13	Carbamidomethylation; TMT10plex; Deamidation (NQ)	47688	Adenosylhomocysteinase OS=Mus musculus GN=Ahcy PE=1 SV=3
1240	363	Q9JJN5|CBPN_MOUSE	197.47	30	30	1.39E+08	12	9	23	Carbamidomethylation; TMT10plex; Deamidation (NQ); Oxidation (HW)	51845	Carboxypeptidase N catalytic chain OS=Mus musculus GN=Cpn1 PE=1 SV=1
3452	489	O70400|PDLI1_MOUSE	197.23	47	47	2.45E+08	10	10	11	Carbamidomethylation; TMT10plex; Deamidation (NQ)	35774	PDZ and LIM domain protein 1 OS=Mus musculus GN=Pdlim1 PE=1 SV=4
1191	558	P10639|THIO_MOUSE	197.16	70	70	1.22E+09	10	8	29	Carbamidomethylation; TMT10plex	11675	Thioredoxin OS=Mus musculus GN=Txn PE=1 SV=3
795	652	Q60994|ADIPO_MOUSE	197.03	29	29	5.48E+08	7	6	21	TMT10plex	26809	Adiponectin OS=Mus musculus GN=Adipoq PE=1 SV=2
1401	951	tr|A0A075B5T4|A0A075B5T4_MOUSE	196.96	49	49	6.52E+06	8	2	21	Carbamidomethylation; TMT10plex	13109	Protein Ighv1-4 (Fragment) OS=Mus musculus GN=Ighv1-4 PE=4 SV=1
2253	419	Q08093|CNN2_MOUSE	196.81	40	40	2.29E+08	11	8	17	Carbamidomethylation; TMT10plex; Deamidation (NQ); Oxidation (HW)	33156	Calponin-2 OS=Mus musculus GN=Cnn2 PE=1 SV=1
2000	613	Q9QUI0|RHOA_MOUSE	196.66	35	35	3.12E+07	9	3	17	Carbamidomethylation; TMT10plex; Deamidation (NQ)	21782	Transforming protein RhoA OS=Mus musculus GN=Rhoa PE=1 SV=1
1245	549	Q99020|ROAA_MOUSE	196.55	35	35	1.45E+08	10	7	17	TMT10plex; Methylation(KR)	30831	Heterogeneous nuclear ribonucleoprotein A/B OS=Mus musculus GN=Hnrnpab PE=1 SV=1
2686	1197	P27005|S10A8_MOUSE	196.21	57	57	1.47E+09	5	4	17	Carbamidomethylation; TMT10plex; Deamidation (NQ)	10295	Protein S100-A8 OS=Mus musculus GN=S100a8 PE=1 SV=3
1243	376	Q64737|PUR2_MOUSE	196	11	11	4.70E+07	10	9	14	Carbamidomethylation; TMT10plex	107503	Trifunctional purine biosynthetic protein adenosine-3 OS=Mus musculus GN=Gart PE=1 SV=3
2395	804	tr|A0A075B5R5|A0A075B5R5_MOUSE	195.91	46	46	1.03E+08	7	2	12	Carbamidomethylation; TMT10plex	12874	Protein Ighv4-1 (Fragment) OS=Mus musculus GN=Ighv4-1 PE=1 SV=7
2509	592	Q62422|OSTF1_MOUSE	195.82	39	39	1.44E+08	6	6	10	Carbamidomethylation; TMT10plex	23783	Osteoclast-stimulating factor 1 OS=Mus musculus GN=Ostf1 PE=1 SV=2
2501	411	P53811|PIPNB_MOUSE	195.65	44	44	2.92E+07	9	6	12	Carbamidomethylation; TMT10plex; Deamidation (NQ); Oxidation (HW)	31487	Phosphatidylinositol transfer protein beta isoform OS=Mus musculus GN=Pitpnb PE=1 SV=2
4334	903	Q9JJH1|RNAS4_MOUSE	195.55	42	42	6.17E+07	7	7	9	Carbamidomethylation; TMT10plex; Deamidation (NQ); Oxidation (HW)	17025	Ribonuclease 4 OS=Mus musculus GN=Rnase4 PE=1 SV=1
977	516	D0QMC3|MNDAL_MOUSE	195.43	16	16	1.05E+06	8	1	11	Carbamidomethylation; TMT10plex	60526	Myeloid cell nuclear differentiation antigen-like protein OS=Mus musculus GN=Mndal PE=1 SV=1
793	518	O88990|ACTN3_MOUSE	195.34	9	9		10	0	15	Carbamidomethylation; TMT10plex	103043	Alpha-actinin-3 OS=Mus musculus GN=Actn3 PE=2 SV=1
1385	368	Q9WUM3|COR1B_MOUSE	195.21	21	21	5.41E+08	15	11	27	Carbamidomethylation; TMT10plex; Deamidation (NQ)	53912	Coronin-1B OS=Mus musculus GN=Coro1b PE=1 SV=1
1625	930	tr|A0A0A6YWK5|A0A0A6YWK5_MOUSE	195.05	43	43		7	0	21	Carbamidomethylation; TMT10plex	13115	Protein Ighv1-31 (Fragment) OS=Mus musculus GN=Ighv1-31 PE=4 SV=1
1799	526	P11859|ANGT_MOUSE	194.89	18	18	2.19E+08	9	8	16	Carbamidomethylation; TMT10plex; Deamidation (NQ); Oxidation (HW)	51990	Angiotensinogen OS=Mus musculus GN=Agt PE=1 SV=1
1104	490	P63028|TCTP_MOUSE	194.88	49	49	8.73E+08	11	9	32	Carbamidomethylation; TMT10plex	19462	Translationally-controlled tumor protein OS=Mus musculus GN=Tpt1 PE=1 SV=1
925	355	Q149F3|ERF3B_MOUSE	194.58	19	19	1.74E+06	16	1	19	Carbamidomethylation; TMT10plex	69147	Eukaryotic peptide chain release factor GTP-binding subunit ERF3B OS=Mus musculus GN=Gspt2 PE=1 SV=1
2119	525	O88947|FA10_MOUSE	193.67	18	18	1.23E+08	8	8	10	Carbamidomethylation; TMT10plex	54018	Coagulation factor X OS=Mus musculus GN=F10 PE=1 SV=1
4321	532	Q9CQ65|MTAP_MOUSE	193.33	31	31	9.61E+07	8	8	10	Carbamidomethylation; TMT10plex; Oxidation (HW)	31062	S-methyl-5'-thioadenosine phosphorylase OS=Mus musculus GN=Mtap PE=1 SV=1
1526	470	tr|G5E895|G5E895_MOUSE	193.14	26	26		9	0	24	Carbamidomethylation; TMT10plex	35848	MCG142264 isoform CRA_b OS=Mus musculus GN=Akr1b10 PE=1 SV=1
1517	258	P97290|IC1_MOUSE	193.13	23	23	8.14E+08	14	13	22	Carbamidomethylation; TMT10plex	55585	Plasma protease C1 inhibitor OS=Mus musculus GN=Serping1 PE=1 SV=3
1613	441	Q9CYR6|AGM1_MOUSE	193.13	20	20	5.02E+07	9	9	11	Carbamidomethylation; TMT10plex; Deamidation (NQ)	59453	Phosphoacetylglucosamine mutase OS=Mus musculus GN=Pgm3 PE=1 SV=1
1998	546	tr|Q99J77|Q99J77_MOUSE	192.82	23	23	9.81E+07	8	6	15	TMT10plex	40024	N-acetylneuraminic acid synthase (Sialic acid synthase) OS=Mus musculus GN=Nans PE=1 SV=1
930	501	P02535|K1C10_MOUSE	192.67	12	12	2.89E+08	9	6	21	TMT10plex	57770	Keratin type I cytoskeletal 10 OS=Mus musculus GN=Krt10 PE=1 SV=3
330	996	Q922J3|CLIP1_MOUSE	192.57	7	7	1.00E+07	10	5	11	TMT10plex	155813	CAP-Gly domain-containing linker protein 1 OS=Mus musculus GN=Clip1 PE=1 SV=1
2259	602	Q8R242|DIAC_MOUSE	192.31	20	20	3.31E+07	6	6	8	Carbamidomethylation; TMT10plex	41295	Di-N-acetylchitobiase OS=Mus musculus GN=Ctbs PE=1 SV=2
1249	538	Q60823|AKT2_MOUSE	192.26	21	21	1.58E+07	11	2	18	Carbamidomethylation; TMT10plex	55742	RAC-beta serine/threonine-protein kinase OS=Mus musculus GN=Akt2 PE=1 SV=1
1913	596	Q91YN5|UAP1_MOUSE	192.26	18	18	3.35E+07	10	6	14	Carbamidomethylation; TMT10plex	58609	UDP-N-acetylhexosamine pyrophosphorylase OS=Mus musculus GN=Uap1 PE=1 SV=1
439	916	P01863|GCAA_MOUSE	192.12	29	29		10	0	49	Carbamidomethylation; TMT10plex; Deamidation (NQ); Oxidation (HW); Ubiquitin	36389	Ig gamma-2A chain C region A allele OS=Mus musculus GN=Ighg PE=1 SV=1
439	935	P01865|GCAM_MOUSE	192.12	24	24		10	0	49	Carbamidomethylation; TMT10plex; Deamidation (NQ); Oxidation (HW); Ubiquitin	43949	Ig gamma-2A chain C region membrane-bound form OS=Mus musculus GN=Igh-1a PE=1 SV=3
2508	579	P34022|RANG_MOUSE	191.77	56	56	1.48E+08	7	7	8	Carbamidomethylation; TMT10plex	23596	Ran-specific GTPase-activating protein OS=Mus musculus GN=Ranbp1 PE=1 SV=2
649	396	Q4LDD4|ARAP1_MOUSE	191.73	9	9	2.97E+07	11	8	11	TMT10plex	162275	Arf-GAP with Rho-GAP domain ANK repeat and PH domain-containing protein 1 OS=Mus musculus GN=Arap1 PE=1 SV=2
2389	901	Q9JHK5|PLEK_MOUSE	191.61	23	23	7.15E+07	8	3	10	Carbamidomethylation; TMT10plex; Deamidation (NQ)	39901	Pleckstrin OS=Mus musculus GN=Plek PE=1 SV=1
1105	635	Q8C1B7|SEP11_MOUSE	191.61	16	16	1.60E+07	6	2	11	TMT10plex	49695	Septin-11 OS=Mus musculus GN=Sept11 PE=1 SV=4
1696	456	P58771|TPM1_MOUSE	191.56	27	27	0.00E+00	12	1	19	TMT10plex	32681	Tropomyosin alpha-1 chain OS=Mus musculus GN=Tpm1 PE=1 SV=1
1251	647	tr|Q9D4E6|Q9D4E6_MOUSE	191.29	11	11		8	0	12	Carbamidomethylation; TMT10plex	71001	Polyadenylate-binding protein OS=Mus musculus GN=Pabpc6 PE=1 SV=1
3259	1254	P01758|HVM14_MOUSE	191.04	41	41		7	0	11	Carbamidomethylation; TMT10plex; Oxidation (HW)	12972	Ig heavy chain V region 108A OS=Mus musculus GN=Igh-VJ558 PE=4 SV=1
1523	425	O89110|CASP8_MOUSE	191.04	20	20	9.57E+07	10	7	16	Carbamidomethylation; TMT10plex	55357	Caspase-8 OS=Mus musculus GN=Casp8 PE=1 SV=1
2820	557	Q9JHW2|NIT2_MOUSE	191.02	29	29	5.10E+07	8	6	11	TMT10plex	30502	Omega-amidase NIT2 OS=Mus musculus GN=Nit2 PE=1 SV=1
1244	405	Q8BH35|CO8B_MOUSE	190.67	15	15	2.77E+08	9	8	16	Carbamidomethylation; TMT10plex; Oxidation (HW)	66229	Complement component C8 beta chain OS=Mus musculus GN=C8b PE=1 SV=1
924	339	O35601|FYB_MOUSE	190.6	14	14	7.32E+07	12	10	17	TMT10plex	90055	FYN-binding protein OS=Mus musculus GN=Fyb PE=1 SV=2
1449	398	P46460|NSF_MOUSE	190.26	13	13	5.09E+07	9	8	14	Carbamidomethylation; TMT10plex	82613	Vesicle-fusing ATPase OS=Mus musculus GN=Nsf PE=1 SV=2
735	491	Q8VEK3|HNRPU_MOUSE	190.06	18	18	7.22E+07	12	11	15	Carbamidomethylation; TMT10plex; Deamidation (NQ)	87918	Heterogeneous nuclear ribonucleoprotein U OS=Mus musculus GN=Hnrnpu PE=1 SV=1
2658	379	Q8CDN6|TXNL1_MOUSE	190.03	38	38	3.75E+07	10	8	10	Carbamidomethylation; TMT10plex	32237	Thioredoxin-like protein 1 OS=Mus musculus GN=Txnl1 PE=1 SV=3
2513	742	Q91YS8|KCC1A_MOUSE	189.97	18	18	5.19E+06	7	2	8	Carbamidomethylation; TMT10plex	41624	Calcium/calmodulin-dependent protein kinase type 1 OS=Mus musculus GN=Camk1 PE=1 SV=1
1142	317	tr|E9PY39|E9PY39_MOUSE	189.82	29	29	2.99E+07	12	5	28	Carbamidomethylation; TMT10plex	42096	Protein Gm20431 OS=Mus musculus GN=Gm20431 PE=4 SV=1
859	346	P68510|1433F_MOUSE	189.52	39	39	1.17E+08	11	4	34	TMT10plex	28212	14-3-3 protein eta OS=Mus musculus GN=Ywhah PE=1 SV=2
1798	492	O08795|GLU2B_MOUSE	189.32	18	18	9.97E+07	11	8	15	Carbamidomethylation; TMT10plex	58793	Glucosidase 2 subunit beta OS=Mus musculus GN=Prkcsh PE=1 SV=1
1904	259	Q80SW1|SAHH2_MOUSE	189.28	21	21	1.24E+07	14	3	21	Carbamidomethylation; TMT10plex	58952	Putative adenosylhomocysteinase 2 OS=Mus musculus GN=Ahcyl1 PE=1 SV=1
2516	834	tr|A0A075B5R1|A0A075B5R1_MOUSE	189.21	56	56	1.45E+07	7	1	18	Carbamidomethylation; TMT10plex	12905	Protein Ighv5-17 (Fragment) OS=Mus musculus GN=Ighv5-17 PE=4 SV=1
2251	330	tr|E9PZF0|E9PZF0_MOUSE	189.18	39	39	3.66E+07	12	4	19	Carbamidomethylation; TMT10plex	30200	Nucleoside diphosphate kinase OS=Mus musculus GN=Gm20390 PE=3 SV=1
2258	582	Q62159|RHOC_MOUSE	189.04	35	35	2.00E+07	9	1	17	Carbamidomethylation; TMT10plex; Deamidation (NQ)	22006	Rho-related GTP-binding protein RhoC OS=Mus musculus GN=Rhoc PE=1 SV=2
1914	603	P08607|C4BPA_MOUSE	189	16	16	1.14E+08	8	8	12	Carbamidomethylation; TMT10plex	51524	C4b-binding protein OS=Mus musculus GN=C4bpa PE=1 SV=3
5069	883	P01639|KV5A7_MOUSE	188.8	51	51	4.63E+07	6	3	7	TMT10plex	14311	Ig kappa chain V-V region MOPC 41 OS=Mus musculus GN=Gm5571 PE=1 SV=1
1063	567	O89103|C1QR1_MOUSE	188.79	16	16	5.51E+07	7	6	9	Carbamidomethylation; TMT10plex	69355	Complement component C1q receptor OS=Mus musculus GN=Cd93 PE=1 SV=1
2117	351	P16381|DDX3L_MOUSE	188.74	15	15		9	0	12	Carbamidomethylation; TMT10plex	73141	Putative ATP-dependent RNA helicase Pl10 OS=Mus musculus GN=D1Pas1 PE=1 SV=1
2261	668	Q8BSL7|ARF2_MOUSE	188.59	38	38		5	0	13	TMT10plex	20746	ADP-ribosylation factor 2 OS=Mus musculus GN=Arf2 PE=1 SV=2
1909	536	O08585|CLCA_MOUSE	188.47	31	31	8.20E+07	9	7	18	TMT10plex; Deamidation (NQ); Oxidation (HW)	25604	Clathrin light chain A OS=Mus musculus GN=Clta PE=1 SV=2
2660	485	P24369|PPIB_MOUSE	188.4	37	37	1.79E+08	9	6	17	TMT10plex	23713	Peptidyl-prolyl cis-trans isomerase B OS=Mus musculus GN=Ppib PE=1 SV=2
2125	654	P42669|PURA_MOUSE	188.31	34	34	1.98E+07	8	6	11	Carbamidomethylation; TMT10plex; Deamidation (NQ)	34884	Transcriptional activator protein Pur-alpha OS=Mus musculus GN=Pura PE=1 SV=1
1450	382	P39053|DYN1_MOUSE	188.11	12	12	4.43E+06	14	1	18	TMT10plex	97803	Dynamin-1 OS=Mus musculus GN=Dnm1 PE=1 SV=2
1697	465	P46664|PURA2_MOUSE	188.07	20	20	5.87E+07	9	5	16	Carbamidomethylation; TMT10plex	50021	Adenylosuccinate synthetase isozyme 2 OS=Mus musculus GN=Adss PE=1 SV=2
1447	362	Q62095|DDX3Y_MOUSE	188.02	14	14		9	0	11	Carbamidomethylation; TMT10plex	73428	ATP-dependent RNA helicase DDX3Y OS=Mus musculus GN=Ddx3y PE=1 SV=2
2673	799	Q62426|CYTB_MOUSE	187.86	54	54	8.91E+08	7	4	18	TMT10plex	11046	Cystatin-B OS=Mus musculus GN=Cstb PE=1 SV=1
1321	1013	tr|A0A0A6YWX0|A0A0A6YWX0_MOUSE	187.76	64	64	9.78E+07	7	2	32	Carbamidomethylation; TMT10plex; Deamidation (NQ); Oxidation (HW)	12914	Protein Ighv1-19 (Fragment) OS=Mus musculus GN=Ighv1-19 PE=4 SV=1
1014	360	Q9DBG3|AP2B1_MOUSE	187.73	13	13	6.29E+06	16	2	21	Carbamidomethylation; TMT10plex	104583	AP-2 complex subunit beta OS=Mus musculus GN=Ap2b1 PE=1 SV=1
3238	751	Q8VCG4|CO8G_MOUSE	187.66	41	41	1.15E+08	7	6	10	Carbamidomethylation; TMT10plex; Deamidation (NQ); Oxidation (HW)	22508	Complement component C8 gamma chain OS=Mus musculus GN=C8g PE=1 SV=1
2124	574	P17918|PCNA_MOUSE	187.56	29	29	1.72E+08	8	7	13	Carbamidomethylation; TMT10plex	28785	Proliferating cell nuclear antigen OS=Mus musculus GN=Pcna PE=1 SV=2
673	457	Q00PI9|HNRL2_MOUSE	187.37	14	14	2.62E+07	11	10	11	Carbamidomethylation; TMT10plex	84940	Heterogeneous nuclear ribonucleoprotein U-like protein 2 OS=Mus musculus GN=Hnrnpul2 PE=1 SV=2
2659	443	P63001|RAC1_MOUSE	187.18	41	41	2.90E+06	10	2	14	Carbamidomethylation; TMT10plex	21450	Ras-related C3 botulinum toxin substrate 1 OS=Mus musculus GN=Rac1 PE=1 SV=1
1190	519	O35737|HNRH1_MOUSE	186.85	19	19	2.14E+07	9	1	14	Carbamidomethylation; TMT10plex	49199	Heterogeneous nuclear ribonucleoprotein H OS=Mus musculus GN=Hnrnph1 PE=1 SV=3
652	716	O70318|E41L2_MOUSE	186.53	8	8	2.42E+07	8	5	9	TMT10plex	109940	Band 4.1-like protein 2 OS=Mus musculus GN=Epb41l2 PE=1 SV=2
607	634	Q9ET54|PALLD_MOUSE	186.48	7	7	3.35E+07	10	7	10	Carbamidomethylation; TMT10plex; Deamidation (NQ)	152131	Palladin OS=Mus musculus GN=Palld PE=1 SV=2
834	774	P31725|S10A9_MOUSE	186.42	46	46	8.81E+09	8	8	41	Carbamidomethylation; TMT10plex; Deamidation (NQ)	13049	Protein S100-A9 OS=Mus musculus GN=S100a9 PE=1 SV=3
1456	564	Q91Z98|CHIL4_MOUSE	186.35	21	21	4.59E+05	8	1	19	Carbamidomethylation; TMT10plex; Deamidation (NQ)	44975	Chitinase-like protein 4 OS=Mus musculus GN=Chil4 PE=1 SV=2
258	499	Q9WTQ5|AKA12_MOUSE	186.32	7	7	1.86E+07	9	8	11	Carbamidomethylation; TMT10plex	180694	A-kinase anchor protein 12 OS=Mus musculus GN=Akap12 PE=1 SV=1
1246	566	P54923|ADPRH_MOUSE	186.29	26	26	7.19E+07	10	8	17	TMT10plex; Deamidation (NQ)	40068	[Protein ADP-ribosylarginine] hydrolase OS=Mus musculus GN=Adprh PE=1 SV=1
1614	460	Q8VDW0|DX39A_MOUSE	186.29	25	25		10	0	17	Carbamidomethylation; TMT10plex; Deamidation (NQ)	49067	ATP-dependent RNA helicase DDX39A OS=Mus musculus GN=Ddx39a PE=1 SV=1
1392	614	Q62523|ZYX_MOUSE	186.09	15	15	8.43E+07	6	6	9	TMT10plex	60546	Zyxin OS=Mus musculus GN=Zyx PE=1 SV=2
419	643	tr|F8VPN3|F8VPN3_MOUSE	186.01	41	41		10	0	59	Carbamidomethylation; TMT10plex	16314	Peptidyl-prolyl cis-trans isomerase OS=Mus musculus GN=Gm5160 PE=3 SV=2
1448	371	Q8K2Q9|SHOT1_MOUSE	185.9	19	19	4.06E+07	13	10	13	TMT10plex	71343	Shootin-1 OS=Mus musculus GN=Shtn1 PE=1 SV=1
2819	527	Q9D819|IPYR_MOUSE	185.81	31	31	8.43E+07	9	9	14	Carbamidomethylation; TMT10plex	32667	Inorganic pyrophosphatase OS=Mus musculus GN=Ppa1 PE=1 SV=1
976	597	Q61508|ECM1_MOUSE	185.57	19	19	5.41E+07	12	7	17	Carbamidomethylation; TMT10plex; Deamidation (NQ)	62832	Extracellular matrix protein 1 OS=Mus musculus GN=Ecm1 PE=1 SV=2
3242	737	P31324|KAP3_MOUSE	185.22	18	18	7.07E+06	6	2	9	Carbamidomethylation; TMT10plex	46167	cAMP-dependent protein kinase type II-beta regulatory subunit OS=Mus musculus GN=Prkar2b PE=1 SV=3
1017	530	P70274|SEPP1_MOUSE	185.06	21	21	4.18E+08	8	6	24	Carbamidomethylation; TMT10plex	42706	Selenoprotein P OS=Mus musculus GN=Sepp1 PE=1 SV=3
736	337	P18654|KS6A3_MOUSE	184.71	14	14	1.67E+07	14	2	21	Carbamidomethylation; TMT10plex	83694	Ribosomal protein S6 kinase alpha-3 OS=Mus musculus GN=Rps6ka3 PE=1 SV=2
2127	610	tr|Q61635|Q61635_MOUSE	184.56	18	18	2.77E+07	8	6	8	Carbamidomethylation; TMT10plex	46785	GTP-binding protein OS=Mus musculus GN=Ifi47 PE=1 SV=1
719	945	tr|Q62029|Q62029_MOUSE	184.56	9	9		7	0	10	Carbamidomethylation; TMT10plex	69061	Polyadenylate-binding protein OS=Mus musculus GN=Pabpc2 PE=1 SV=1
2670	765	Q9CX86|ROA0_MOUSE	184.46	23	23	4.69E+07	5	4	10	Carbamidomethylation; TMT10plex; Deamidation (NQ)	30530	Heterogeneous nuclear ribonucleoprotein A0 OS=Mus musculus GN=Hnrnpa0 PE=1 SV=1
1910	593	P97821|CATC_MOUSE	184.41	17	17	8.35E+07	8	7	10	Carbamidomethylation; TMT10plex	52376	Dipeptidyl peptidase 1 OS=Mus musculus GN=Ctsc PE=1 SV=1
1522	416	Q9Z1F9|SAE2_MOUSE	184.34	14	14	9.04E+07	10	8	14	Carbamidomethylation; TMT10plex	70569	SUMO-activating enzyme subunit 2 OS=Mus musculus GN=Uba2 PE=1 SV=1
1795	440	P55264|ADK_MOUSE	184.19	29	29	6.41E+07	10	6	16	Carbamidomethylation; TMT10plex	40149	Adenosine kinase OS=Mus musculus GN=Adk PE=1 SV=2
716	520	P70168|IMB1_MOUSE	184.12	9	9	7.23E+07	10	6	27	TMT10plex	97184	Importin subunit beta-1 OS=Mus musculus GN=Kpnb1 PE=1 SV=2
528	393	Q6ZQ38|CAND1_MOUSE	183.95	9	9	6.20E+07	12	7	18	Carbamidomethylation; TMT10plex	136331	Cullin-associated NEDD8-dissociated protein 1 OS=Mus musculus GN=Cand1 PE=1 SV=2
1793	352	Q8BYW1|RHG25_MOUSE	183.87	17	17	5.94E+07	10	9	10	Carbamidomethylation; TMT10plex	73383	Rho GTPase-activating protein 25 OS=Mus musculus GN=Arhgap25 PE=1 SV=2
2814	323	Q61656|DDX5_MOUSE	183.63	16	16	1.15E+07	10	2	14	Carbamidomethylation; TMT10plex	69290	Probable ATP-dependent RNA helicase DDX5 OS=Mus musculus GN=Ddx5 PE=1 SV=2
1619	717	O09164|SODE_MOUSE	183.45	32	32	1.28E+08	7	5	12	Carbamidomethylation; TMT10plex; Oxidation (HW)	27392	Extracellular superoxide dismutase [Cu-Zn] OS=Mus musculus GN=Sod3 PE=1 SV=1
975	493	O35286|DHX15_MOUSE	183.01	11	11	2.49E+07	10	8	13	TMT10plex	91007	Pre-mRNA-splicing factor ATP-dependent RNA helicase DHX15 OS=Mus musculus GN=Dhx15 PE=1 SV=2
3230	513	Q60715|P4HA1_MOUSE	182.92	17	17	6.26E+07	9	7	10	Carbamidomethylation; TMT10plex	60910	Prolyl 4-hydroxylase subunit alpha-1 OS=Mus musculus GN=P4ha1 PE=1 SV=2
1908	534	P24270|CATA_MOUSE	182.86	20	20	3.87E+07	9	6	10	Carbamidomethylation; TMT10plex	59795	Catalase OS=Mus musculus GN=Cat PE=1 SV=4
863	710	P55284|CADH5_MOUSE	182.74	11	11	1.86E+07	9	5	12	TMT10plex	87903	Cadherin-5 OS=Mus musculus GN=Cdh5 PE=1 SV=2
2668	669	Q9QZ08|NAGK_MOUSE	182.66	19	19	3.32E+07	5	4	6	TMT10plex	37268	N-acetyl-D-glucosamine kinase OS=Mus musculus GN=Nagk PE=1 SV=3
2500	372	Q501J6|DDX17_MOUSE	182.59	16	16	6.65E+06	10	3	17	Carbamidomethylation; TMT10plex; Oxidation (HW)	72400	Probable ATP-dependent RNA helicase DDX17 OS=Mus musculus GN=Ddx17 PE=1 SV=1
1452	497	Q61990|PCBP2_MOUSE	181.94	24	24	7.00E+07	9	4	19	Carbamidomethylation; TMT10plex; Deamidation (NQ)	38222	Poly(rC)-binding protein 2 OS=Mus musculus GN=Pcbp2 PE=1 SV=1
3235	604	P07356|ANXA2_MOUSE	181.92	22	22	4.37E+07	7	7	8	TMT10plex	38676	Annexin A2 OS=Mus musculus GN=Anxa2 PE=1 SV=2
2393	776	P08752|GNAI2_MOUSE	181.9	17	17	2.40E+07	6	3	10	Carbamidomethylation; TMT10plex	40489	Guanine nucleotide-binding protein G(i) subunit alpha-2 OS=Mus musculus GN=Gnai2 PE=1 SV=5
720	976	tr|V9GXA7|V9GXA7_MOUSE	181.8	36	36		7	0	44	Carbamidomethylation; TMT10plex; Oxidation (HW)	12966	Protein Gm15294 OS=Mus musculus GN=Gm15294 PE=4 SV=1
1906	608	Q810B6|ANFY1_MOUSE	181.8	8	8	4.68E+07	9	7	10	Carbamidomethylation; TMT10plex; Deamidation (NQ)	128652	Rabankyrin-5 OS=Mus musculus GN=Ankfy1 PE=1 SV=2
1402	1118	P26645|MARCS_MOUSE	181.71	15	15	3.58E+08	5	5	17	TMT10plex	29661	Myristoylated alanine-rich C-kinase substrate OS=Mus musculus GN=Marcks PE=1 SV=2
3236	626	P37804|TAGL_MOUSE	181.55	42	42	7.73E+07	7	7	11	Carbamidomethylation; TMT10plex	22576	Transgelin OS=Mus musculus GN=Tagln PE=1 SV=3
3243	749	tr|A0A075B5R7|A0A075B5R7_MOUSE	181.27	51	51	7.66E+07	7	2	14	Carbamidomethylation; TMT10plex	13002	Protein Ighv14-2 (Fragment) OS=Mus musculus GN=Ighv14-2 PE=4 SV=1
762	309	Q7TSV4|PGM2_MOUSE	181.21	21	21	1.52E+08	12	11	13	Carbamidomethylation; TMT10plex	68748	Phosphoglucomutase-2 OS=Mus musculus GN=Pgm2 PE=1 SV=1
1796	444	O35350|CAN1_MOUSE	181.2	14	14	5.37E+07	13	7	18	Carbamidomethylation; TMT10plex	82106	Calpain-1 catalytic subunit OS=Mus musculus GN=Capn1 PE=1 SV=1
2387	578	Q64674|SPEE_MOUSE	181.12	23	23	1.64E+08	8	6	15	TMT10plex	33995	Spermidine synthase OS=Mus musculus GN=Srm PE=1 SV=1
1109	689	Q8BJW6|EIF2A_MOUSE	180.97	11	11	1.64E+07	6	4	11	TMT10plex	64403	Eukaryotic translation initiation factor 2A OS=Mus musculus GN=Eif2a PE=1 SV=2
1019	540	P31254|UBA1Y_MOUSE	180.95	9	9	1.97E+06	12	1	17	Carbamidomethylation; TMT10plex	118038	Ubiquitin-like modifier-activating enzyme 1 Y OS=Mus musculus GN=Uba1y PE=1 SV=2
2255	459	Q9R0P5|DEST_MOUSE	180.77	48	48	3.04E+08	12	8	20	Carbamidomethylation; TMT10plex; Deamidation (NQ); Oxidation (HW)	18522	Destrin OS=Mus musculus GN=Dstn PE=1 SV=3
3719	815	tr|A0A0G2JGN3|A0A0G2JGN3_MOUSE	180.72	50	50	1.88E+07	6	2	14	Carbamidomethylation; TMT10plex	13243	Protein Ighv1-78 (Fragment) OS=Mus musculus GN=Ighv1-78 PE=1 SV=1
2116	380	Q9WVK4|EHD1_MOUSE	180.39	23	23	5.16E+07	15	6	20	TMT10plex; Oxidation (HW)	60603	EH domain-containing protein 1 OS=Mus musculus GN=Ehd1 PE=1 SV=1
1112	852	Q9WUA6|AKT3_MOUSE	180.35	16	16	3.30E+06	9	1	12	Carbamidomethylation; TMT10plex	55714	RAC-gamma serine/threonine-protein kinase OS=Mus musculus GN=Akt3 PE=1 SV=1
3704	475	Q9Z0J0|NPC2_MOUSE	180.31	46	46	2.81E+08	8	7	12	Carbamidomethylation; TMT10plex	16442	Epididymal secretory protein E1 OS=Mus musculus GN=Npc2 PE=1 SV=1
2833	914	P68037|UB2L3_MOUSE	180.17	34	34	1.22E+08	5	5	10	Carbamidomethylation; TMT10plex	17862	Ubiquitin-conjugating enzyme E2 L3 OS=Mus musculus GN=Ube2l3 PE=1 SV=1
4670	661	Q9R0Y5|KAD1_MOUSE	180	43	43	1.32E+08	7	7	8	TMT10plex; Deamidation (NQ)	21540	Adenylate kinase isoenzyme 1 OS=Mus musculus GN=Ak1 PE=1 SV=1
311	556	Q6NZJ6|IF4G1_MOUSE	179.97	6	6	2.77E+07	13	6	25	TMT10plex	176076	Eukaryotic translation initiation factor 4 gamma 1 OS=Mus musculus GN=Eif4g1 PE=1 SV=1
1528	480	Q3THK7|GUAA_MOUSE	179.87	14	14	2.90E+07	9	7	12	Carbamidomethylation; TMT10plex	76724	GMP synthase [glutamine-hydrolyzing] OS=Mus musculus GN=Gmps PE=1 SV=2
1695	354	P62259|1433E_MOUSE	179.82	43	43	1.83E+08	10	6	20	TMT10plex	29174	14-3-3 protein epsilon OS=Mus musculus GN=Ywhae PE=1 SV=1
2005	802	P12367|KAP2_MOUSE	179.82	14	14		8	0	17	Carbamidomethylation; TMT10plex	45389	cAMP-dependent protein kinase type II-alpha regulatory subunit OS=Mus musculus GN=Prkar2a PE=1 SV=2
1618	611	Q61081|CDC37_MOUSE	179.67	22	22	2.74E+07	6	6	6	TMT10plex	44593	Hsp90 co-chaperone Cdc37 OS=Mus musculus GN=Cdc37 PE=1 SV=1
3733	1159	P63242|IF5A1_MOUSE	179.52	24	24	1.13E+09	7	6	12	TMT10plex	16832	Eukaryotic translation initiation factor 5A-1 OS=Mus musculus GN=Eif5a PE=1 SV=2
1912	595	Q8K0E8|FIBB_MOUSE	179.46	15	15	2.23E+07	7	5	10	Carbamidomethylation; TMT10plex	54753	Fibrinogen beta chain OS=Mus musculus GN=Fgb PE=1 SV=1
1103	334	Q9R1T2|SAE1_MOUSE	179.4	33	33	1.20E+08	12	10	21	Carbamidomethylation; TMT10plex	38620	SUMO-activating enzyme subunit 1 OS=Mus musculus GN=Sae1 PE=1 SV=1
978	607	Q8R3B1|PLCD1_MOUSE	179.36	12	12	7.69E+06	11	6	17	Carbamidomethylation; TMT10plex	85873	1-phosphatidylinositol 4 5-bisphosphate phosphodiesterase delta-1 OS=Mus musculus GN=Plcd1 PE=1 SV=2
765	420	Q9Z2X1|HNRPF_MOUSE	179.34	21	21	2.36E+08	11	7	20	Carbamidomethylation; TMT10plex; Oxidation (HW)	45730	Heterogeneous nuclear ribonucleoprotein F OS=Mus musculus GN=Hnrnpf PE=1 SV=3
2266	784	P51910|APOD_MOUSE	179.24	34	34	2.51E+08	7	7	18	Carbamidomethylation; TMT10plex	21530	Apolipoprotein D OS=Mus musculus GN=Apod PE=1 SV=1
4696	1260	tr|A0A075B5V5|A0A075B5V5_MOUSE	179.2	45	45	2.38E+07	7	2	11	Carbamidomethylation; TMT10plex; Phosphorylation (STY); Ubiquitin	12931	Protein Ighv1-39 (Fragment) OS=Mus musculus GN=Ighv1-39 PE=4 SV=1
3711	800	P05202|AATM_MOUSE	179.2	23	23	3.12E+07	6	5	7	Carbamidomethylation; TMT10plex; Deamidation (NQ)	47411	Aspartate aminotransferase mitochondrial OS=Mus musculus GN=Got2 PE=1 SV=1
2254	447	Q05144|RAC2_MOUSE	179.1	40	40	6.95E+07	10	4	15	Carbamidomethylation; TMT10plex	21441	Ras-related C3 botulinum toxin substrate 2 OS=Mus musculus GN=Rac2 PE=1 SV=1
2120	537	Q9WUK2|IF4H_MOUSE	179.05	32	32	1.31E+08	8	7	10	TMT10plex	27341	Eukaryotic translation initiation factor 4H OS=Mus musculus GN=Eif4h PE=1 SV=3
1999	581	P16125|LDHB_MOUSE	178.98	20	20	4.36E+07	8	5	18	Carbamidomethylation; TMT10plex	36572	L-lactate dehydrogenase B chain OS=Mus musculus GN=Ldhb PE=1 SV=2
5065	783	Q6P069|SORCN_MOUSE	178.95	37	37	9.30E+07	6	6	7	Carbamidomethylation; TMT10plex; Deamidation (NQ)	21627	Sorcin OS=Mus musculus GN=Sri PE=1 SV=1
3455	621	Q91XV3|BASP1_MOUSE	178.94	48	48	7.06E+07	6	6	9	TMT10plex	22087	Brain acid soluble protein 1 OS=Mus musculus GN=Basp1 PE=1 SV=3
979	682	P01751|HVM07_MOUSE	178.49	42	42		10	0	31	Carbamidomethylation; TMT10plex; Oxidation (HW)	15419	Ig heavy chain V region B1-8/186-2 OS=Mus musculus GN=Ighv1-72 PE=1 SV=1
3996	762	P61750|ARF4_MOUSE	178.49	34	34	4.55E+07	5	2	11	Carbamidomethylation; TMT10plex	20397	ADP-ribosylation factor 4 OS=Mus musculus GN=Arf4 PE=1 SV=2
2523	1032	tr|A0A075B5W6|A0A075B5W6_MOUSE	178.38	50	50	1.38E+07	7	2	13	Carbamidomethylation; TMT10plex; Oxidation (HW)	12687	Protein Ighv1-55 (Fragment) OS=Mus musculus GN=Ighv1-55 PE=4 SV=1
1454	550	Q78ZA7|NP1L4_MOUSE	178.38	25	25	3.04E+08	10	6	15	TMT10plex	42679	Nucleosome assembly protein 1-like 4 OS=Mus musculus GN=Nap1l4 PE=1 SV=1
1062	521	Q61830|MRC1_MOUSE	178.27	6	6	2.92E+07	9	7	10	Carbamidomethylation; TMT10plex	164981	Macrophage mannose receptor 1 OS=Mus musculus GN=Mrc1 PE=1 SV=2
3725	978	tr|Q8K426|Q8K426_MOUSE	177.77	50	50	2.09E+08	6	6	10	Carbamidomethylation; TMT10plex	12535	Myeloid cysteine-rich protein OS=Mus musculus GN=Retnlg PE=1 SV=1
1459	629	P70333|HNRH2_MOUSE	177.62	16	16		8	0	12	Carbamidomethylation; TMT10plex	49280	Heterogeneous nuclear ribonucleoprotein H2 OS=Mus musculus GN=Hnrnph2 PE=1 SV=1
833	692	Q3V0K9|PLSI_MOUSE	177.47	10	10		10	0	23	Carbamidomethylation; TMT10plex	70408	Plastin-1 OS=Mus musculus GN=Pls1 PE=1 SV=1
2672	937	Q62393|TPD52_MOUSE	177.44	34	34	9.07E+07	7	5	14	TMT10plex; Deamidation (NQ)	24313	Tumor protein D52 OS=Mus musculus GN=Tpd52 PE=1 SV=2
2667	630	P49935|CATH_MOUSE	177.43	23	23	1.10E+08	7	5	13	Carbamidomethylation; TMT10plex; Deamidation (NQ)	37170	Pro-cathepsin H OS=Mus musculus GN=Ctsh PE=1 SV=2
832	684	P05063|ALDOC_MOUSE	177.25	18	18		9	0	33	Carbamidomethylation; TMT10plex; Deamidation (NQ)	39395	Fructose-bisphosphate aldolase C OS=Mus musculus GN=Aldoc PE=1 SV=4
1699	545	Q60598|SRC8_MOUSE	177.25	14	14	4.93E+07	9	7	12	TMT10plex	61250	Src substrate cortactin OS=Mus musculus GN=Cttn PE=1 SV=2
699	711	Q9JKR6|HYOU1_MOUSE	177.19	8	8	6.85E+07	10	4	14	TMT10plex	111181	Hypoxia up-regulated protein 1 OS=Mus musculus GN=Hyou1 PE=1 SV=1
1108	657	Q01149|CO1A2_MOUSE	177.04	6	6	3.01E+07	8	7	10	Carbamidomethylation; TMT10plex	129557	Collagen alpha-2(I) chain OS=Mus musculus GN=Col1a2 PE=1 SV=2
560	796	Q8BYA0|TBCD_MOUSE	176.88	8	8	1.02E+07	12	6	16	TMT10plex	133321	Tubulin-specific chaperone D OS=Mus musculus GN=Tbcd PE=1 SV=1
700	835	P70670|NACAM_MOUSE	176.83	3	3	4.18E+07	6	4	11	TMT10plex	220497	Nascent polypeptide-associated complex subunit alpha muscle-specific form OS=Mus musculus GN=Naca PE=1 SV=2
1319	628	Q7M6Y3|PICAL_MOUSE	176.62	11	11	3.77E+07	8	6	10	TMT10plex	71543	Phosphatidylinositol-binding clathrin assembly protein OS=Mus musculus GN=Picalm PE=1 SV=1
2992	510	Q91YR9|PTGR1_MOUSE	176.6	23	23	2.25E+08	9	7	17	Carbamidomethylation; TMT10plex	35560	Prostaglandin reductase 1 OS=Mus musculus GN=Ptgr1 PE=1 SV=2
3001	736	P51437|CAMP_MOUSE	176.31	36	36	2.73E+08	6	4	13	Carbamidomethylation; TMT10plex	19453	Cathelicidin antimicrobial peptide OS=Mus musculus GN=Camp PE=1 SV=2
1317	468	P47738|ALDH2_MOUSE	176.12	15	15	2.54E+07	9	4	16	TMT10plex	56538	Aldehyde dehydrogenase mitochondrial OS=Mus musculus GN=Aldh2 PE=1 SV=1
1320	707	P09041|PGK2_MOUSE	175.9	17	17		9	0	15	TMT10plex	44853	Phosphoglycerate kinase 2 OS=Mus musculus GN=Pgk2 PE=1 SV=4
827	408	Q6P5F9|XPO1_MOUSE	175.07	9	9	8.35E+07	10	8	14	TMT10plex	123093	Exportin-1 OS=Mus musculus GN=Xpo1 PE=1 SV=1
1250	563	P42567|EPS15_MOUSE	174.77	10	10	2.34E+07	9	6	9	Carbamidomethylation; TMT10plex	98471	Epidermal growth factor receptor substrate 15 OS=Mus musculus GN=Eps15 PE=1 SV=1
2815	391	Q9Z247|FKBP9_MOUSE	174.56	15	15	1.03E+08	9	9	15	Carbamidomethylation; TMT10plex	62996	Peptidyl-prolyl cis-trans isomerase FKBP9 OS=Mus musculus GN=Fkbp9 PE=1 SV=1
4327	721	P01644|KV5AB_MOUSE	174.51	59	59		6	0	10	Carbamidomethylation; TMT10plex	11910	Ig kappa chain V-V region HP R16.7 OS=Mus musculus PE=1 SV=1
4329	732	P01645|KV5AC_MOUSE	174.51	59	59		6	0	10	Carbamidomethylation; TMT10plex	11954	Ig kappa chain V-V region HP 93G7 OS=Mus musculus PE=1 SV=1
2391	663	tr|A0A0A6YXW6|A0A0A6YXW6_MOUSE	174.36	18	18	1.99E+08	6	3	13	Carbamidomethylation; TMT10plex; Oxidation (HW)	42078	Protein Igha (Fragment) OS=Mus musculus GN=Igha PE=1 SV=1
1916	697	Q3THS6|METK2_MOUSE	174.35	18	18	2.34E+07	8	3	13	TMT10plex	43689	S-adenosylmethionine synthase isoform type-2 OS=Mus musculus GN=Mat2a PE=1 SV=2
2118	488	Q7TNG5|EMAL2_MOUSE	174.28	14	14	6.41E+07	7	7	10	Carbamidomethylation; TMT10plex; Deamidation (NQ)	70734	Echinoderm microtubule-associated protein-like 2 OS=Mus musculus GN=Eml2 PE=1 SV=1
2003	662	P14847|CRP_MOUSE	174.21	32	32	2.17E+08	6	5	13	TMT10plex	25360	C-reactive protein OS=Mus musculus GN=Crp PE=1 SV=2
587	512	Q99K01|PDXD1_MOUSE	174.05	10	10	3.37E+07	10	7	12	Carbamidomethylation; TMT10plex	87336	Pyridoxal-dependent decarboxylase domain-containing protein 1 OS=Mus musculus GN=Pdxdc1 PE=1 SV=2
1617	588	P58774|TPM2_MOUSE	174.04	20	20	1.35E+05	9	1	14	TMT10plex	32837	Tropomyosin beta chain OS=Mus musculus GN=Tpm2 PE=1 SV=1
2260	619	Q9DBC7|KAP0_MOUSE	173.88	17	17	1.21E+08	7	5	8	Carbamidomethylation; TMT10plex	43185	cAMP-dependent protein kinase type I-alpha regulatory subunit OS=Mus musculus GN=Prkar1a PE=1 SV=3
1064	606	P42232|STA5B_MOUSE	173.69	9	9	1.66E+07	9	1	15	TMT10plex; Oxidation (HW)	90002	Signal transducer and activator of transcription 5B OS=Mus musculus GN=Stat5b PE=1 SV=1
794	547	O70250|PGAM2_MOUSE	173.68	32	32	7.52E+07	9	4	24	TMT10plex; Deamidation (NQ)	28827	Phosphoglycerate mutase 2 OS=Mus musculus GN=Pgam2 PE=1 SV=3
1702	714	P62880|GBB2_MOUSE	173.27	16	16	9.45E+06	6	1	16	Carbamidomethylation; TMT10plex	37331	Guanine nucleotide-binding protein G(I)/G(S)/G(T) subunit beta-2 OS=Mus musculus GN=Gnb2 PE=1 SV=3
3710	642	P60766|CDC42_MOUSE	173.26	37	37	3.25E+08	7	5	10	Carbamidomethylation; TMT10plex	21259	Cell division control protein 42 homolog OS=Mus musculus GN=Cdc42 PE=1 SV=2
931	649	Q3UQ44|IQGA2_MOUSE	173.22	5	5	9.24E+05	10	1	14	TMT10plex	180527	Ras GTPase-activating-like protein IQGAP2 OS=Mus musculus GN=Iqgap2 PE=1 SV=2
2267	891	P84084|ARF5_MOUSE	173.2	31	31		4	0	15	Carbamidomethylation; TMT10plex	20530	ADP-ribosylation factor 5 OS=Mus musculus GN=Arf5 PE=1 SV=2
3715	741	tr|Q14AA6|Q14AA6_MOUSE	173.14	27	27		5	0	12	Carbamidomethylation; TMT10plex; Deamidation (NQ)	24357	GTP-binding nuclear protein Ran OS=Mus musculus GN=1700009N14Rik PE=1 SV=1
2383	502	P41241|CSK_MOUSE	172.93	20	20	4.60E+07	9	7	10	Carbamidomethylation; TMT10plex; Deamidation (NQ)	50716	Tyrosine-protein kinase CSK OS=Mus musculus GN=Csk PE=1 SV=2
395	801	Q8BY87|UBP47_MOUSE	172.84	6	6	1.49E+07	8	5	9	TMT10plex	157455	Ubiquitin carboxyl-terminal hydrolase 47 OS=Mus musculus GN=Usp47 PE=1 SV=2
608	565	Q60676|PPP5_MOUSE	172.83	15	15	4.09E+07	7	7	8	TMT10plex	56877	Serine/threonine-protein phosphatase 5 OS=Mus musculus GN=Ppp5c PE=1 SV=3
4689	1061	O55042|SYUA_MOUSE	172.82	35	35	5.84E+07	4	4	7	TMT10plex	14485	Alpha-synuclein OS=Mus musculus GN=Snca PE=1 SV=2
2998	636	Q62419|SH3G1_MOUSE	172.81	18	18	1.44E+07	7	4	12	TMT10plex	41518	Endophilin-A2 OS=Mus musculus GN=Sh3gl1 PE=1 SV=1
1915	688	Q6PDM2|SRSF1_MOUSE	172.67	31	31	1.17E+08	8	7	16	Carbamidomethylation; TMT10plex	27745	Serine/arginine-rich splicing factor 1 OS=Mus musculus GN=Srsf1 PE=1 SV=3
1315	429	Q8BK64|AHSA1_MOUSE	172.61	21	21	8.68E+07	9	8	13	TMT10plex	38117	Activator of 90 kDa heat shock protein ATPase homolog 1 OS=Mus musculus GN=Ahsa1 PE=1 SV=2
4017	1125	Q9JJU8|SH3L1_MOUSE	172.59	35	35	2.30E+08	5	5	9	TMT10plex	12811	SH3 domain-binding glutamic acid-rich-like protein OS=Mus musculus GN=Sh3bgrl PE=1 SV=1
828	430	Q91W50|CSDE1_MOUSE	172.56	14	14	6.23E+07	11	9	16	Carbamidomethylation; TMT10plex	88791	Cold shock domain-containing protein E1 OS=Mus musculus GN=Csde1 PE=1 SV=1
532	1448	Q63805|A1AG3_MOUSE	172.3	14	14		4	0	33	TMT10plex; Oxidation (HW)	24069	Alpha-1-acid glycoprotein 3 OS=Mus musculus GN=Orm3 PE=3 SV=1
546	825	Q62059|CSPG2_MOUSE	172.26	2	2	1.15E+07	9	5	11	Carbamidomethylation; TMT10plex	366788	Versican core protein OS=Mus musculus GN=Vcan PE=1 SV=2
2504	476	P54728|RD23B_MOUSE	172.15	18	18	1.89E+08	9	8	15	TMT10plex	43513	UV excision repair protein RAD23 homolog B OS=Mus musculus GN=Rad23b PE=1 SV=2
2991	389	Q68FL4|SAHH3_MOUSE	172.06	15	15	8.02E+06	11	1	17	Carbamidomethylation; TMT10plex	66899	Putative adenosylhomocysteinase 3 OS=Mus musculus GN=Ahcyl2 PE=1 SV=1
1389	541	P97324|G6PD2_MOUSE	171.9	12	12		7	0	15	TMT10plex; Deamidation (NQ)	59126	Glucose-6-phosphate 1-dehydrogenase 2 OS=Mus musculus GN=G6pd2 PE=1 SV=3
1150	618	tr|E9PYG6|E9PYG6_MOUSE	171.83	8	8	1.62E+07	7	7	7	Carbamidomethylation; TMT10plex; Deamidation (NQ)	115429	Protein Rasa1 OS=Mus musculus GN=Rasa1 PE=1 SV=1
1022	782	Q6P5E4|UGGG1_MOUSE	171.8	5	5	1.46E+07	7	5	9	TMT10plex	176433	UDP-glucose:glycoprotein glucosyltransferase 1 OS=Mus musculus GN=Uggt1 PE=1 SV=4
981	780	P46467|VPS4B_MOUSE	171.29	13	13	1.66E+07	5	2	6	TMT10plex	49419	Vacuolar protein sorting-associated protein 4B OS=Mus musculus GN=Vps4b PE=1 SV=2
1065	676	Q9ET66|PI16_MOUSE	171.16	15	15	1.63E+08	6	5	10	Carbamidomethylation; TMT10plex; Deamidation (NQ)	52665	Peptidase inhibitor 16 OS=Mus musculus GN=Pi16 PE=2 SV=1
2131	735	P42208|SEPT2_MOUSE	170.85	18	18	3.52E+07	6	3	8	TMT10plex	41526	Septin-2 OS=Mus musculus GN=Sept2 PE=1 SV=2
2818	517	Q8K1M6|DNM1L_MOUSE	170.63	11	11	1.04E+07	8	7	9	Carbamidomethylation; TMT10plex	82658	Dynamin-1-like protein OS=Mus musculus GN=Dnm1l PE=1 SV=2
3994	560	P00493|HPRT_MOUSE	170.58	34	34	1.78E+08	8	6	9	Carbamidomethylation; TMT10plex	24570	Hypoxanthine-guanine phosphoribosyltransferase OS=Mus musculus GN=Hprt1 PE=1 SV=3
2661	486	Q9R0B9|PLOD2_MOUSE	170.46	12	12	3.28E+07	8	6	9	Carbamidomethylation; TMT10plex	84488	Procollagen-lysine 2-oxoglutarate 5-dioxygenase 2 OS=Mus musculus GN=Plod2 PE=1 SV=2
1907	523	Q9JHH6|CBPB2_MOUSE	169.9	17	17	1.65E+08	10	6	19	Carbamidomethylation; TMT10plex	48871	Carboxypeptidase B2 OS=Mus musculus GN=Cpb2 PE=1 SV=1
1390	599	Q61207|SAP_MOUSE	169.88	12	12	2.53E+08	6	6	10	Carbamidomethylation; TMT10plex	61422	Prosaposin OS=Mus musculus GN=Psap PE=1 SV=2
1020	639	P35235|PTN11_MOUSE	169.58	12	12	6.59E+06	9	6	11	Carbamidomethylation; TMT10plex	68460	Tyrosine-protein phosphatase non-receptor type 11 OS=Mus musculus GN=Ptpn11 PE=1 SV=2
3239	658	tr|A0A0G2JFN8|A0A0G2JFN8_MOUSE	169.47	55	55	1.65E+07	6	2	13	Carbamidomethylation; TMT10plex	13316	Protein Igkv8-19 (Fragment) OS=Mus musculus GN=Igkv8-19 PE=1 SV=4
2840	1014	P18526|HVM55_MOUSE	169.36	39	39		7	0	15	Carbamidomethylation; TMT10plex; Ubiquitin	12902	Ig heavy chain V region 345 OS=Mus musculus PE=1 SV=1
1394	818	P11672|NGAL_MOUSE	169.14	34	34	5.20E+08	10	7	28	Carbamidomethylation; TMT10plex; Oxidation (HW)	22875	Neutrophil gelatinase-associated lipocalin OS=Mus musculus GN=Lcn2 PE=1 SV=1
1805	730	P09470|ACE_MOUSE	169.14	4	4	2.21E+07	6	5	7	TMT10plex	150918	Angiotensin-converting enzyme OS=Mus musculus GN=Ace PE=1 SV=3
3240	699	O54984|ASNA_MOUSE	168.82	20	20	3.38E+07	6	5	8	TMT10plex	38823	ATPase Asna1 OS=Mus musculus GN=Asna1 PE=1 SV=2
2669	673	tr|A0A0G2JF28|A0A0G2JF28_MOUSE	168.78	56	56	2.38E+07	6	2	17	Carbamidomethylation; TMT10plex	13158	Protein Igkv8-27 (Fragment) OS=Mus musculus GN=Igkv8-27 PE=4 SV=1
1536	1027	tr|A0A075B5X3|A0A075B5X3_MOUSE	168.76	37	37		8	0	27	Carbamidomethylation; TMT10plex; Oxidation (HW)	12922	Protein Ighv1-64 (Fragment) OS=Mus musculus GN=Ighv1-64 PE=4 SV=1
2257	700	O89017|LGMN_MOUSE	168.72	16	16	2.52E+08	8	8	15	Carbamidomethylation; TMT10plex; Deamidation (NQ); Oxidation (HW)	49373	Legumain OS=Mus musculus GN=Lgmn PE=1 SV=1
1144	402	Q91WJ8|FUBP1_MOUSE	168.72	14	14	5.90E+06	10	4	11	Carbamidomethylation; TMT10plex	68540	Far upstream element-binding protein 1 OS=Mus musculus GN=Fubp1 PE=1 SV=1
1399	865	Q9JIF7|COPB_MOUSE	168.64	6	6	1.79E+07	6	4	6	Carbamidomethylation; TMT10plex	107066	Coatomer subunit beta OS=Mus musculus GN=Copb1 PE=1 SV=1
2826	826	Q62433|NDRG1_MOUSE	168.46	15	15	3.38E+07	5	3	6	Carbamidomethylation; TMT10plex	43009	Protein NDRG1 OS=Mus musculus GN=Ndrg1 PE=1 SV=1
4331	761	P70372|ELAV1_MOUSE	168.43	18	18	5.10E+07	5	5	6	TMT10plex	36169	ELAV-like protein 1 OS=Mus musculus GN=Elavl1 PE=1 SV=2
630	781	Q80X76|SPA3F_MOUSE	168.39	11	11	1.52E+06	8	1	34	TMT10plex	50003	Serine protease inhibitor A3F OS=Mus musculus GN=Serpina3f PE=1 SV=3
2510	631	Q9EST5|AN32B_MOUSE	168.25	26	26	9.08E+07	9	3	15	Carbamidomethylation; TMT10plex	31079	Acidic leucine-rich nuclear phosphoprotein 32 family member B OS=Mus musculus GN=Anp32b PE=1 SV=1
4343	944	Q9CR00|PSMD9_MOUSE	168.23	23	23	3.26E+07	4	4	5	Carbamidomethylation; TMT10plex	24720	26S proteasome non-ATPase regulatory subunit 9 OS=Mus musculus GN=Psmd9 PE=1 SV=1
5468	568	Q9CX34|SGT1_MOUSE	168.18	22	22	6.32E+07	7	7	7	Carbamidomethylation; TMT10plex	38159	Protein SGT1 homolog OS=Mus musculus GN=Sugt1 PE=1 SV=3
1322	867	Q99MK8|ARBK1_MOUSE	168.06	8	8	1.08E+07	4	3	5	Carbamidomethylation; TMT10plex	79639	Beta-adrenergic receptor kinase 1 OS=Mus musculus GN=Adrbk1 PE=1 SV=2
3466	971	tr|A0A140T8M5|A0A140T8M5_MOUSE	167.63	37	37	1.21E+08	5	2	9	Carbamidomethylation; TMT10plex	12757	Protein Igkv6-15 (Fragment) OS=Mus musculus GN=Igkv6-15 PE=1 SV=2
717	718	P27612|PLAP_MOUSE	167.57	8	8	6.60E+06	7	4	8	TMT10plex	87221	Phospholipase A-2-activating protein OS=Mus musculus GN=Plaa PE=1 SV=4
7122	2180	tr|A0A0G2JFC6|A0A0G2JFC6_MOUSE	167.54	52	52	7.72E+07	3	3	6	Carbamidomethylation; TMT10plex; Deamidation (NQ)	12820	Protein Igkv4-53 (Fragment) OS=Mus musculus GN=Igkv4-53 PE=1 SV=1
2002	644	P47226|TES_MOUSE	167.49	16	16	1.54E+07	6	4	6	Carbamidomethylation; TMT10plex	47983	Testin OS=Mus musculus GN=Tes PE=1 SV=1
861	638	Q9CT10|RANB3_MOUSE	167.48	14	14	3.09E+07	7	5	10	Carbamidomethylation; TMT10plex	52573	Ran-binding protein 3 OS=Mus musculus GN=Ranbp3 PE=1 SV=2
1253	706	Q8BIJ7|RUFY1_MOUSE	167.45	13	13	8.10E+06	7	4	7	Carbamidomethylation; TMT10plex	80376	RUN and FYVE domain-containing protein 1 OS=Mus musculus GN=Rufy1 PE=1 SV=1
1531	795	Q9D662|SC23B_MOUSE	167.45	11	11	9.30E+06	8	3	10	Carbamidomethylation; TMT10plex; Phosphorylation (STY); Deamidation (NQ); Oxidation (HW)	86437	Protein transport protein Sec23B OS=Mus musculus GN=Sec23b PE=1 SV=1
1398	740	P97427|DPYL1_MOUSE	167.37	10	10		6	0	15	TMT10plex	62168	Dihydropyrimidinase-related protein 1 OS=Mus musculus GN=Crmp1 PE=1 SV=1
2512	713	P97314|CSRP2_MOUSE	167.01	34	34	2.01E+07	5	5	6	Carbamidomethylation; TMT10plex	20926	Cysteine and glycine-rich protein 2 OS=Mus musculus GN=Csrp2 PE=1 SV=3
1061	404	Q8R2S8|CD177_MOUSE	166.95	13	13	8.57E+07	10	8	12	Carbamidomethylation; TMT10plex	87091	CD177 antigen OS=Mus musculus GN=Cd177 PE=2 SV=1
218	504	P54071|IDHP_MOUSE	166.85	16	16	1.68E+07	10	5	15	Carbamidomethylation; TMT10plex	50906	Isocitrate dehydrogenase [NADP] mitochondrial OS=Mus musculus GN=Idh2 PE=1 SV=3
1801	693	tr|E9PV38|E9PV38_MOUSE	166.64	13	13	2.44E+07	8	3	10	TMT10plex; Oxidation (HW)	62721	Carboxylic ester hydrolase OS=Mus musculus GN=Ces2g PE=1 SV=1
2507	552	Q9QXB9|DRG2_MOUSE	166.56	18	18	4.34E+07	7	6	12	Carbamidomethylation; TMT10plex	40718	Developmentally-regulated GTP-binding protein 2 OS=Mus musculus GN=Drg2 PE=1 SV=1
3993	622	Q9CWS0|DDAH1_MOUSE	166.32	29	29	2.34E+07	7	6	10	Carbamidomethylation; TMT10plex; Deamidation (NQ)	31381	N(G) N(G)-dimethylarginine dimethylaminohydrolase 1 OS=Mus musculus GN=Ddah1 PE=1 SV=3
2384	624	O55131|SEPT7_MOUSE	166.28	20	20	2.85E+07	7	6	11	Carbamidomethylation; TMT10plex; Deamidation (NQ)	50550	Septin-7 OS=Mus musculus GN=Sept7 PE=1 SV=1
1807	830	P01753|HVM09_MOUSE	166.2	43	43		8	0	20	Carbamidomethylation; TMT10plex; Oxidation (HW)	12890	Ig heavy chain V region 186-1 OS=Mus musculus PE=4 SV=2
1530	645	P12382|PFKAL_MOUSE	166.18	9	9	1.43E+07	7	3	12	Carbamidomethylation; TMT10plex	85360	ATP-dependent 6-phosphofructokinase liver type OS=Mus musculus GN=Pfkl PE=1 SV=4
1151	671	P42230|STA5A_MOUSE	166.11	9	9	0.00E+00	9	1	15	TMT10plex; Oxidation (HW)	90831	Signal transducer and activator of transcription 5A OS=Mus musculus GN=Stat5a PE=1 SV=1
702	1283	tr|E9Q0F0|E9Q0F0_MOUSE	166.08	4	4	5.22E+07	7	3	18	TMT10plex; Ubiquitin; Methylation(KR)	112265	Protein Krt78 OS=Mus musculus GN=Krt78 PE=1 SV=1
1247	482	Q8K3H0|DP13A_MOUSE	166.06	12	12	4.00E+07	9	7	13	Carbamidomethylation; TMT10plex	79328	DCC-interacting protein 13-alpha OS=Mus musculus GN=Appl1 PE=1 SV=1
631	886	Q8VCT4|CES1D_MOUSE	165.85	9	9		8	0	41	TMT10plex; Oxidation (HW)	61788	Carboxylesterase 1D OS=Mus musculus GN=Ces1d PE=1 SV=1
1920	873	O89086|RBM3_MOUSE	165.69	33	33	2.78E+07	5	5	12	TMT10plex; Deamidation (NQ); Oxidation (HW)	16605	RNA-binding protein 3 OS=Mus musculus GN=Rbm3 PE=1 SV=1
3454	572	P15532|NDKA_MOUSE	165.68	47	47	3.60E+06	7	1	13	Carbamidomethylation; TMT10plex	17208	Nucleoside diphosphate kinase A OS=Mus musculus GN=Nme1 PE=1 SV=1
3479	1176	tr|A0A075B5T3|A0A075B5T3_MOUSE	165.48	34	34		5	0	12	Carbamidomethylation; TMT10plex	13293	Protein Ighv6-6 (Fragment) OS=Mus musculus GN=Ighv6-6 PE=4 SV=1
1149	507	Q922D8|C1TC_MOUSE	165.36	9	9	3.01E+07	9	7	10	TMT10plex	101200	C-1-tetrahydrofolate synthase cytoplasmic OS=Mus musculus GN=Mthfd1 PE=1 SV=4
1106	646	Q61036|PAK3_MOUSE	165.02	14	14		9	0	20	Carbamidomethylation; TMT10plex; Deamidation (NQ)	62398	Serine/threonine-protein kinase PAK 3 OS=Mus musculus GN=Pak3 PE=1 SV=2
3003	768	P01638|KV5A6_MOUSE	164.96	50	50	6.46E+07	7	2	17	Carbamidomethylation; TMT10plex	12986	Ig kappa chain V-V region L6 (Fragment) OS=Mus musculus PE=4 SV=1
3003	769	tr|A0A140T8P9|A0A140T8P9_MOUSE	164.96	49	49	6.46E+07	7	2	17	Carbamidomethylation; TMT10plex	13232	Protein Igkv14-111 (Fragment) OS=Mus musculus GN=Igkv14-111 PE=4 SV=2
1708	1214	tr|A0A075B5W3|A0A075B5W3_MOUSE	164.92	32	32		7	0	25	Carbamidomethylation; TMT10plex; Oxidation (HW)	12792	Protein Ighv1-53 (Fragment) OS=Mus musculus GN=Ighv1-53 PE=4 SV=1
3716	907	P03977|KV3A4_MOUSE	164.77	50	50	7.17E+06	7	1	12	Carbamidomethylation; TMT10plex; Deamidation (NQ)	12042	Ig kappa chain V-III region 50S10.1 OS=Mus musculus PE=1 SV=1
2671	766	Q9JI11|STK4_MOUSE	164.75	13	13	6.58E+06	7	4	8	Carbamidomethylation; TMT10plex	55541	Serine/threonine-protein kinase 4 OS=Mus musculus GN=Stk4 PE=1 SV=1
1701	764	P42227|STAT3_MOUSE	164.72	10	10	3.31E+07	6	5	11	Carbamidomethylation; TMT10plex; Deamidation (NQ)	88054	Signal transducer and activator of transcription 3 OS=Mus musculus GN=Stat3 PE=1 SV=2
2821	570	Q8CIB5|FERM2_MOUSE	164.61	11	11	3.35E+07	10	6	12	Carbamidomethylation; TMT10plex	77800	Fermitin family homolog 2 OS=Mus musculus GN=Fermt2 PE=1 SV=1
2386	533	O70251|EF1B_MOUSE	164.6	34	34	1.93E+08	9	7	16	TMT10plex	24694	Elongation factor 1-beta OS=Mus musculus GN=Eef1b PE=1 SV=5
4330	757	O35226|PSMD4_MOUSE	164.31	18	18	3.55E+07	5	5	5	Carbamidomethylation; TMT10plex	40704	26S proteasome non-ATPase regulatory subunit 4 OS=Mus musculus GN=Psmd4 PE=1 SV=1
2666	623	P61028|RAB8B_MOUSE	164.28	28	28	1.28E+06	6	1	15	TMT10plex	23603	Ras-related protein Rab-8B OS=Mus musculus GN=Rab8b PE=1 SV=1
1021	793	P70336|ROCK2_MOUSE	164.26	7	7	8.84E+06	12	4	14	Carbamidomethylation; TMT10plex; Deamidation (NQ)	160585	Rho-associated protein kinase 2 OS=Mus musculus GN=Rock2 PE=1 SV=1
741	1361	P63037|DNJA1_MOUSE	164.12	16	16	1.96E+07	7	4	9	TMT10plex	44868	DnaJ homolog subfamily A member 1 OS=Mus musculus GN=Dnaja1 PE=1 SV=1
2272	1476	tr|Q6PHQ9|Q6PHQ9_MOUSE	164.07	7	7		6	0	8	Carbamidomethylation; TMT10plex; Deamidation (NQ)	72242	Polyadenylate-binding protein OS=Mus musculus GN=Pabpc4 PE=1 SV=1
1700	586	Q64345|IFIT3_MOUSE	163.91	19	19		9	0	11	Carbamidomethylation; TMT10plex	47223	Interferon-induced protein with tetratricopeptide repeats 3 OS=Mus musculus GN=Ifit3 PE=1 SV=1
831	625	Q8VBT6|APOBR_MOUSE	163.83	8	8	1.73E+07	8	6	12	Carbamidomethylation; TMT10plex	102705	Apolipoprotein B receptor OS=Mus musculus GN=Apobr PE=1 SV=1
5135	2134	tr|A0A0A6YYE7|A0A0A6YYE7_MOUSE	163.64	27	27		4	0	8	TMT10plex	12689	Protein Igkv4-57 (Fragment) OS=Mus musculus GN=Igkv4-57 PE=4 SV=2
394	722	Q6P9Q6|FKB15_MOUSE	163.62	6	6	1.05E+07	7	5	8	TMT10plex	132961	FK506-binding protein 15 OS=Mus musculus GN=Fkbp15 PE=1 SV=2
703	1355	Q924C1|XPO5_MOUSE	163.45	5	5	9.60E+05	7	2	13	Carbamidomethylation; TMT10plex; Deamidation (NQ)	136973	Exportin-5 OS=Mus musculus GN=Xpo5 PE=1 SV=1
2825	743	P35505|FAAA_MOUSE	163.42	13	13	5.55E+07	5	5	9	Carbamidomethylation; TMT10plex	46176	Fumarylacetoacetase OS=Mus musculus GN=Fah PE=1 SV=2
1248	503	P17427|AP2A2_MOUSE	163.26	8	8	3.42E+06	10	2	17	TMT10plex	104016	AP-2 complex subunit alpha-2 OS=Mus musculus GN=Ap2a2 PE=1 SV=2
1154	868	tr|E9PV04|E9PV04_MOUSE	163.18	10	10		6	0	10	TMT10plex	46854	Protein Gm8994 OS=Mus musculus GN=Gm8994 PE=3 SV=2
3011	950	Q9DBF1|AL7A1_MOUSE	162.99	11	11	3.06E+07	4	4	6	Carbamidomethylation; TMT10plex	58862	Alpha-aminoadipic semialdehyde dehydrogenase OS=Mus musculus GN=Aldh7a1 PE=1 SV=4
3002	747	Q9D1E6|TBCB_MOUSE	162.97	21	21	5.70E+07	5	4	9	Carbamidomethylation; TMT10plex	27386	Tubulin-folding cofactor B OS=Mus musculus GN=Tbcb PE=1 SV=2
1532	798	P97494|GSH1_MOUSE	162.96	10	10	1.29E+07	6	4	8	Carbamidomethylation; TMT10plex; Deamidation (NQ)	72571	Glutamate--cysteine ligase catalytic subunit OS=Mus musculus GN=Gclc PE=1 SV=4
1453	594	Q91YR1|TWF1_MOUSE	162.94	20	20	1.66E+08	8	5	20	Carbamidomethylation; TMT10plex; Deamidation (NQ)	40079	Twinfilin-1 OS=Mus musculus GN=Twf1 PE=1 SV=2
3252	966	tr|A0A075B5P9|A0A075B5P9_MOUSE	162.77	39	39	4.19E+06	6	1	14	Carbamidomethylation; TMT10plex	12965	Protein Ighv5-4 (Fragment) OS=Mus musculus GN=Ighv5-4 PE=4 SV=1
3480	1195	tr|A0A075B5M4|A0A075B5M4_MOUSE	162.77	34	34		5	0	9	Carbamidomethylation; TMT10plex	12723	Protein Igkv4-57-1 (Fragment) OS=Mus musculus GN=Igkv4-57-1 PE=4 SV=1
609	698	Q8VIJ6|SFPQ_MOUSE	162.77	10	10	2.31E+07	7	3	14	TMT10plex	75442	Splicing factor proline- and glutamine-rich OS=Mus musculus GN=Sfpq PE=1 SV=1
2394	1005	tr|A0A0B4J1I0|A0A0B4J1I0_MOUSE	162.73	63	63	0.00E+00	6	1	12	Carbamidomethylation; TMT10plex; Deamidation (NQ)	13079	Protein Igkv1-110 (Fragment) OS=Mus musculus GN=Igkv1-110 PE=1 SV=5
1628	1259	tr|A0A0B4J1J2|A0A0B4J1J2_MOUSE	162.64	44	44	3.48E+07	4	2	8	Carbamidomethylation; TMT10plex	12600	Protein Igkv5-43 (Fragment) OS=Mus musculus GN=Igkv5-43 PE=1 SV=1
2122	571	P10649|GSTM1_MOUSE	162.44	34	34	7.31E+07	10	4	19	TMT10plex; Oxidation (HW)	25970	Glutathione S-transferase Mu 1 OS=Mus musculus GN=Gstm1 PE=1 SV=2
1529	576	P32067|LA_MOUSE	162.37	16	16	3.97E+07	8	6	8	Carbamidomethylation; TMT10plex	47756	Lupus La protein homolog OS=Mus musculus GN=Ssb PE=1 SV=1
2126	587	tr|E9PV48|E9PV48_MOUSE	162.18	19	19		9	0	11	Carbamidomethylation; TMT10plex	47220	Protein Ifit3b OS=Mus musculus GN=Ifit3b PE=1 SV=1
4333	771	Q8BJY1|PSMD5_MOUSE	162.09	11	11	2.57E+07	7	4	7	TMT10plex	55972	26S proteasome non-ATPase regulatory subunit 5 OS=Mus musculus GN=Psmd5 PE=1 SV=4
45	5284	A2ASS6|TITIN_MOUSE	161.87	1	1		42	0	117	TMT10plex	3906375	Titin OS=Mus musculus GN=Ttn PE=1 SV=1
768	637	O88447|KLC1_MOUSE	161.7	15	15	0.00E+00	8	1	33	Carbamidomethylation; TMT10plex	61450	Kinesin light chain 1 OS=Mus musculus GN=Klc1 PE=1 SV=3
3461	770	Q64442|DHSO_MOUSE	161.33	16	16	2.07E+07	6	4	7	TMT10plex	38249	Sorbitol dehydrogenase OS=Mus musculus GN=Sord PE=1 SV=3
1808	871	tr|A0A0N4SVP8|A0A0N4SVP8_MOUSE	161.17	10	10		6	0	10	TMT10plex	46959	Protein Gm5580 OS=Mus musculus GN=Gm5580 PE=3 SV=1
895	656	Q8VCM7|FIBG_MOUSE	161.07	14	14	2.39E+07	8	5	24	TMT10plex	49391	Fibrinogen gamma chain OS=Mus musculus GN=Fgg PE=1 SV=1
1397	719	Q99MD9|NASP_MOUSE	160.93	10	10	4.93E+07	11	6	15	TMT10plex	83954	Nuclear autoantigenic sperm protein OS=Mus musculus GN=Nasp PE=1 SV=2
2385	524	Q6ZQK5|ACAP2_MOUSE	160.87	10	10	2.14E+07	10	5	12	Carbamidomethylation; TMT10plex	87211	Arf-GAP with coiled-coil ANK repeat and PH domain-containing protein 2 OS=Mus musculus GN=Acap2 PE=1 SV=2
1806	753	Q8BZ98|DYN3_MOUSE	160.74	7	7		9	0	13	TMT10plex	97190	Dynamin-3 OS=Mus musculus GN=Dnm3 PE=1 SV=1
407	680	Q80SU7|GVIN1_MOUSE	160.61	3	3	1.12E+07	8	6	9	Carbamidomethylation; TMT10plex	280813	Interferon-induced very large GTPase 1 OS=Mus musculus GN=Gvin1 PE=1 SV=1
836	1064	Q8R550|SH3K1_MOUSE	160.53	12	12	5.47E+07	8	5	10	TMT10plex	78170	SH3 domain-containing kinase-binding protein 1 OS=Mus musculus GN=Sh3kbp1 PE=1 SV=1
4023	1304	tr|A0A0A6YWS9|A0A0A6YWS9_MOUSE	160.52	29	29		4	0	10	Carbamidomethylation; TMT10plex	13324	Protein Ighv6-5 (Fragment) OS=Mus musculus GN=Ighv6-5 PE=4 SV=1
2262	674	Q8VI36|PAXI_MOUSE	160.44	11	11	3.34E+07	7	6	9	Carbamidomethylation; TMT10plex	64476	Paxillin OS=Mus musculus GN=Pxn PE=1 SV=1
1255	750	Q00915|RET1_MOUSE	160.36	46	46	6.06E+07	7	6	11	Carbamidomethylation; TMT10plex	15846	Retinol-binding protein 1 OS=Mus musculus GN=Rbp1 PE=1 SV=2
3717	908	P01656|KV3A3_MOUSE	160.29	50	50	2.21E+07	7	1	11	Carbamidomethylation; TMT10plex; Deamidation (NQ)	11904	Ig kappa chain V-III region MOPC 70 OS=Mus musculus PE=1 SV=1
1624	885	tr|A0A075B5T7|A0A075B5T7_MOUSE	160.25	45	45		6	0	26	Carbamidomethylation; TMT10plex; Oxidation (HW)	13160	Protein Ighv1-7 (Fragment) OS=Mus musculus GN=Ighv1-7 PE=4 SV=1
2390	655	Q8VHP7|ILEUB_MOUSE	159.6	15	15		8	0	18	TMT10plex	42887	Leukocyte elastase inhibitor B OS=Mus musculus GN=Serpinb1b PE=1 SV=1
5467	535	P50580|PA2G4_MOUSE	159.56	19	19	2.08E+07	8	6	8	Carbamidomethylation; TMT10plex	43699	Proliferation-associated protein 2G4 OS=Mus musculus GN=Pa2g4 PE=1 SV=3
980	881	Q6IFZ6|K2C1B_MOUSE	159.16	9	9	6.19E+07	5	1	11	TMT10plex; Deamidation (NQ)	61359	Keratin type II cytoskeletal 1b OS=Mus musculus GN=Krt77 PE=1 SV=1
2136	887	Q91VC3|IF4A3_MOUSE	159.06	10	10		6	0	10	TMT10plex	46840	Eukaryotic initiation factor 4A-III OS=Mus musculus GN=Eif4a3 PE=1 SV=3
2663	687	tr|Q8HWB2|Q8HWB2_MOUSE	158.33	20	20	6.98E+06	8	2	16	TMT10plex; Oxidation (HW)	39618	Protein H2-Q4 OS=Mus musculus GN=H2-Q4 PE=1 SV=1
4678	892	P01646|KV5AD_MOUSE	158.23	43	43		5	0	9	Carbamidomethylation; TMT10plex	11989	Ig kappa chain V-V region HP 123E6 OS=Mus musculus PE=1 SV=1
7112	833	Q60605|MYL6_MOUSE	157.94	33	33	5.91E+07	6	4	7	TMT10plex	16930	Myosin light polypeptide 6 OS=Mus musculus GN=Myl6 PE=1 SV=3
4674	785	P30412|PPIC_MOUSE	157.82	40	40	1.44E+08	7	6	10	Carbamidomethylation; TMT10plex	22794	Peptidyl-prolyl cis-trans isomerase C OS=Mus musculus GN=Ppic PE=1 SV=1
1797	450	Q61035|SYHC_MOUSE	157.77	14	14	4.94E+07	9	7	11	TMT10plex	57432	Histidine--tRNA ligase cytoplasmic OS=Mus musculus GN=Hars PE=1 SV=2
3233	666	Q8CHP8|PGP_MOUSE	157.61	23	23	2.44E+07	7	7	8	Carbamidomethylation; TMT10plex; Deamidation (NQ)	34541	Glycerol-3-phosphate phosphatase OS=Mus musculus GN=Pgp PE=1 SV=1
2264	677	Q9D2M8|UB2V2_MOUSE	157.25	43	43		6	0	17	TMT10plex	16367	Ubiquitin-conjugating enzyme E2 variant 2 OS=Mus musculus GN=Ube2v2 PE=1 SV=4
5079	1130	P49138|MAPK2_MOUSE	157.14	13	13	6.37E+06	3	2	3	Carbamidomethylation; TMT10plex	44050	MAP kinase-activated protein kinase 2 OS=Mus musculus GN=Mapkapk2 PE=1 SV=2
1461	1044	Q8R2Y2|MUC18_MOUSE	157	9	9	2.77E+07	5	3	9	Carbamidomethylation; TMT10plex	71546	Cell surface glycoprotein MUC18 OS=Mus musculus GN=Mcam PE=1 SV=1
2995	589	P01633|KV5A1_MOUSE	156.96	44	44	3.30E+07	7	2	12	TMT10plex	16434	Ig kappa chain V19-17 OS=Mus musculus GN=Igk-V19-17 PE=1 SV=1
740	850	A2AQ07|TBB1_MOUSE	156.6	9	9		8	0	38	TMT10plex	50441	Tubulin beta-1 chain OS=Mus musculus GN=Tubb1 PE=1 SV=1
1921	988	P31001|DESM_MOUSE	156.55	8	8		6	0	18	TMT10plex; Deamidation (NQ)	53498	Desmin OS=Mus musculus GN=Des PE=1 SV=3
325	974	Q61879|MYH10_MOUSE	156.46	3	3		9	0	16	Carbamidomethylation; TMT10plex	228994	Myosin-10 OS=Mus musculus GN=Myh10 PE=1 SV=2
2827	972	P01631|KV2A7_MOUSE	156.44	53	53		6	0	12	Carbamidomethylation; TMT10plex; Deamidation (NQ)	12273	Ig kappa chain V-II region 26-10 OS=Mus musculus PE=1 SV=1
2517	837	Q61074|PPM1G_MOUSE	156.39	9	9	4.57E+07	5	4	6	TMT10plex; Oxidation (HW)	58728	Protein phosphatase 1G OS=Mus musculus GN=Ppm1g PE=1 SV=3
1616	522	Q99K85|SERC_MOUSE	156.24	21	21	4.13E+07	7	7	12	Carbamidomethylation; TMT10plex; Deamidation (NQ)	40473	Phosphoserine aminotransferase OS=Mus musculus GN=Psat1 PE=1 SV=1
463	678	O08808|DIAP1_MOUSE	156.23	5	5	3.45E+07	8	6	13	Carbamidomethylation; TMT10plex	139343	Protein diaphanous homolog 1 OS=Mus musculus GN=Diaph1 PE=1 SV=1
3231	559	P15327|PMGE_MOUSE	155.74	25	25	2.33E+07	9	6	11	Carbamidomethylation; TMT10plex	29978	Bisphosphoglycerate mutase OS=Mus musculus GN=Bpgm PE=1 SV=2
1257	838	P07742|RIR1_MOUSE	155.64	7	7	1.10E+07	5	4	5	Carbamidomethylation; TMT10plex	90210	Ribonucleoside-diphosphate reductase large subunit OS=Mus musculus GN=Rrm1 PE=1 SV=2
3456	686	Q9CQW1|YKT6_MOUSE	155.62	30	30	2.74E+07	7	5	9	TMT10plex	22314	Synaptobrevin homolog YKT6 OS=Mus musculus GN=Ykt6 PE=1 SV=1
1809	872	P35123|UBP4_MOUSE	155.61	6	6	7.02E+06	4	3	5	Carbamidomethylation; TMT10plex	108343	Ubiquitin carboxyl-terminal hydrolase 4 OS=Mus musculus GN=Usp4 PE=1 SV=3
5072	912	P84096|RHOG_MOUSE	155.6	31	31	5.71E+07	4	3	8	Carbamidomethylation; TMT10plex	21308	Rho-related GTP-binding protein RhoG OS=Mus musculus GN=Rhog PE=1 SV=1
2132	797	Q9Z0N1|IF2G_MOUSE	155.54	13	13	0.00E+00	6	1	7	Carbamidomethylation; TMT10plex	51066	Eukaryotic translation initiation factor 2 subunit 3 X-linked OS=Mus musculus GN=Eif2s3x PE=1 SV=2
2664	584	Q8BHG1|NRDC_MOUSE	155.32	7	7	3.34E+07	8	7	10	TMT10plex	132891	Nardilysin OS=Mus musculus GN=Nrdc PE=1 SV=1
3000	720	P11031|TCP4_MOUSE	155.22	46	46	1.09E+08	6	4	15	TMT10plex; Oxidation (HW)	14427	Activated RNA polymerase II transcriptional coactivator p15 OS=Mus musculus GN=Sub1 PE=1 SV=3
3246	794	tr|A0A140T8P5|A0A140T8P5_MOUSE	155.11	45	45	2.04E+07	5	2	12	Carbamidomethylation; TMT10plex	13264	Protein Igkv8-24 (Fragment) OS=Mus musculus GN=Igkv8-24 PE=4 SV=2
5482	1081	P14602|HSPB1_MOUSE	155.1	20	20	2.28E+07	5	4	6	TMT10plex	23014	Heat shock protein beta-1 OS=Mus musculus GN=Hspb1 PE=1 SV=3
2843	1219	tr|A0A0G2JFS5|A0A0G2JFS5_MOUSE	155.05	31	31	3.27E+08	6	1	15	Carbamidomethylation; TMT10plex; Oxidation (HW)	12949	Protein Ighv1-69 (Fragment) OS=Mus musculus GN=Ighv1-69 PE=4 SV=1
1804	712	Q9JLM8|DCLK1_MOUSE	155.02	9	9	3.75E+07	8	5	11	Carbamidomethylation; TMT10plex	84153	Serine/threonine-protein kinase DCLK1 OS=Mus musculus GN=Dclk1 PE=1 SV=1
2994	667	Q9QXY6|EHD3_MOUSE	155	13	13		9	0	12	TMT10plex; Oxidation (HW)	60821	EH domain-containing protein 3 OS=Mus musculus GN=Ehd3 PE=1 SV=2
1919	844	Q5SSL4|ABR_MOUSE	154.89	7	7	1.75E+07	7	3	7	Carbamidomethylation; TMT10plex	97667	Active breakpoint cluster region-related protein OS=Mus musculus GN=Abr PE=1 SV=1
1192	746	Q8VCC2|EST1_MOUSE	154.81	10	10		9	0	30	TMT10plex; Oxidation (HW)	62680	Liver carboxylesterase 1 OS=Mus musculus GN=Ces1 PE=1 SV=1
559	734	Q6PAV2|HERC4_MOUSE	154.74	6	6	1.51E+07	8	5	10	TMT10plex	118411	Probable E3 ubiquitin-protein ligase HERC4 OS=Mus musculus GN=Herc4 PE=1 SV=2
6481	812	Q91ZR1|RAB4B_MOUSE	154.63	25	25	1.12E+07	5	3	6	Carbamidomethylation; TMT10plex	23629	Ras-related protein Rab-4B OS=Mus musculus GN=Rab4b PE=1 SV=2
5477	977	tr|A0A140T8M1|A0A140T8M1_MOUSE	154.28	46	46		4	0	8	Carbamidomethylation; TMT10plex	12681	Protein Igkv10-96 (Fragment) OS=Mus musculus GN=Igkv10-96 PE=4 SV=2
2392	738	Q62093|SRSF2_MOUSE	154.22	20	20	1.56E+08	5	5	14	TMT10plex	25476	Serine/arginine-rich splicing factor 2 OS=Mus musculus GN=Srsf2 PE=1 SV=4
3463	902	Q3UMW7|MAPK3_MOUSE	154.03	14	14	1.20E+07	4	3	4	Carbamidomethylation; TMT10plex	43294	MAP kinase-activated protein kinase 3 OS=Mus musculus GN=Mapkapk3 PE=1 SV=2
3026	1256	P01748|HVM04_MOUSE	154.01	31	31	1.04E+08	6	1	15	Carbamidomethylation; TMT10plex; Oxidation (HW)	12772	Ig heavy chain V region 23 OS=Mus musculus PE=4 SV=1
3714	728	P60764|RAC3_MOUSE	153.89	24	24		6	0	9	Carbamidomethylation; TMT10plex	21379	Ras-related C3 botulinum toxin substrate 3 OS=Mus musculus GN=Rac3 PE=1 SV=1
5964	1175	tr|A0A075B5L1|A0A075B5L1_MOUSE	153.75	53	53	4.66E+07	3	1	6	Carbamidomethylation; TMT10plex	12576	Protein Igkv10-94 (Fragment) OS=Mus musculus GN=Igkv10-94 PE=4 SV=7
2274	1110	P62141|PP1B_MOUSE	153.74	12	12		4	0	6	Carbamidomethylation; TMT10plex	37187	Serine/threonine-protein phosphatase PP1-beta catalytic subunit OS=Mus musculus GN=Ppp1cb PE=1 SV=3
2008	995	tr|Q91YH6|Q91YH6_MOUSE	153.59	11	11	2.11E+04	5	1	10	Carbamidomethylation; TMT10plex; Deamidation (NQ)	56791	ATPase H+ transporting lysosomal V1 subunit B1 OS=Mus musculus GN=Atp6v1b1 PE=1 SV=1
5476	922	Q9DBP5|KCY_MOUSE	153.56	23	23	1.14E+08	6	4	8	TMT10plex	22165	UMP-CMP kinase OS=Mus musculus GN=Cmpk1 PE=1 SV=1
2275	1112	P63087|PP1G_MOUSE	153.51	12	12		4	0	6	Carbamidomethylation; TMT10plex	36984	Serine/threonine-protein phosphatase PP1-gamma catalytic subunit OS=Mus musculus GN=Ppp1cc PE=1 SV=1
1460	754	Q8BP92|RCN2_MOUSE	153.39	25	25	2.06E+07	5	5	8	TMT10plex	37271	Reticulocalbin-2 OS=Mus musculus GN=Rcn2 PE=1 SV=1
3709	612	P28862|MMP3_MOUSE	153.28	13	13	4.87E+07	8	5	12	TMT10plex	53845	Stromelysin-1 OS=Mus musculus GN=Mmp3 PE=2 SV=2
3249	938	tr|A0A0G2JEU7|A0A0G2JEU7_MOUSE	153.21	42	42		6	0	15	Carbamidomethylation; TMT10plex	12841	Protein Ighv1-82 (Fragment) OS=Mus musculus GN=Ighv1-82 PE=4 SV=1
4675	789	P97371|PSME1_MOUSE	153.16	22	22	9.07E+07	5	4	6	TMT10plex	28673	Proteasome activator complex subunit 1 OS=Mus musculus GN=Psme1 PE=1 SV=2
1324	1019	tr|A0A0G2JDV4|A0A0G2JDV4_MOUSE	153.14	44	44	9.78E+07	4	2	13	Carbamidomethylation; TMT10plex	12541	Protein Igkv5-39 (Fragment) OS=Mus musculus GN=Igkv5-39 PE=1 SV=4
4328	724	Q9D8Y0|EFHD2_MOUSE	153.12	24	24	3.73E+07	5	4	8	TMT10plex	26791	EF-hand domain-containing protein D2 OS=Mus musculus GN=Efhd2 PE=1 SV=1
1400	870	Q58A65|JIP4_MOUSE	153.05	3	3	1.16E+07	5	4	7	TMT10plex	146219	C-Jun-amino-terminal kinase-interacting protein 4 OS=Mus musculus GN=Spag9 PE=1 SV=2
2128	632	Q5SV42|ILEUC_MOUSE	153.02	14	14		7	0	20	TMT10plex	41920	Leukocyte elastase inhibitor C OS=Mus musculus GN=Serpinb1c PE=2 SV=1
2999	653	P62983|RS27A_MOUSE	152.8	38	38	3.28E+07	6	3	11	TMT10plex	17951	Ubiquitin-40S ribosomal protein S27a OS=Mus musculus GN=Rps27a PE=1 SV=2
2662	569	P31938|MP2K1_MOUSE	152.8	22	22	1.12E+08	9	4	13	Carbamidomethylation; TMT10plex; Deamidation (NQ); Methylation(KR)	43474	Dual specificity mitogen-activated protein kinase kinase 1 OS=Mus musculus GN=Map2k1 PE=1 SV=2
2515	816	P35278|RAB5C_MOUSE	152.77	21	21	4.90E+07	6	2	14	Carbamidomethylation; TMT10plex	23412	Ras-related protein Rab-5C OS=Mus musculus GN=Rab5c PE=1 SV=2
1928	1761	tr|A2A5N3|A2A5N3_MOUSE	152.73	6	6		5	0	7	Carbamidomethylation; TMT10plex; Deamidation (NQ)	67433	Polyadenylate-binding protein OS=Mus musculus GN=Pabpc1l PE=2 SV=1
2273	1018	P01642|KV5A9_MOUSE	152.64	44	44	2.46E+08	4	3	11	Carbamidomethylation; TMT10plex; Deamidation (NQ)	12615	Ig kappa chain V-V region L7 (Fragment) OS=Mus musculus GN=Gm10881 PE=1 SV=1
1918	819	Q8R180|ERO1A_MOUSE	152.55	11	11	1.54E+07	5	4	7	Carbamidomethylation; TMT10plex	54085	ERO1-like protein alpha OS=Mus musculus GN=Ero1a PE=1 SV=2
5950	1015	tr|A0A0G2JFE9|A0A0G2JFE9_MOUSE	152.53	50	50	3.45E+07	5	1	8	Carbamidomethylation; TMT10plex; Deamidation (NQ); Oxidation (HW)	13021	Protein Ighv1-76 (Fragment) OS=Mus musculus GN=Ighv1-76 PE=4 SV=1
1627	1095	Q9Z1T2|TSP4_MOUSE	152.45	8	8	2.98E+07	4	2	7	Carbamidomethylation; TMT10plex	106366	Thrombospondin-4 OS=Mus musculus GN=Thbs4 PE=1 SV=1
2832	878	Q8CFG8|CS1B_MOUSE	152.43	8	8	2.81E+06	4	1	5	Carbamidomethylation; TMT10plex	76700	Complement C1s-B subcomponent OS=Mus musculus GN=C1sb PE=2 SV=1
3008	906	Q05186|RCN1_MOUSE	152.38	13	13	5.84E+07	5	5	7	TMT10plex	38113	Reticulocalbin-1 OS=Mus musculus GN=Rcn1 PE=1 SV=1
2831	857	Q99JY3|GIMA4_MOUSE	152.33	22	22	2.50E+07	5	3	9	Carbamidomethylation; TMT10plex; Deamidation (NQ)	24554	GTPase IMAP family member 4 OS=Mus musculus GN=Gimap4 PE=1 SV=1
2823	814	P46412|GPX3_MOUSE	152.31	27	27	4.44E+07	6	3	13	Carbamidomethylation; TMT10plex; Deamidation (NQ)	25424	Glutathione peroxidase 3 OS=Mus musculus GN=Gpx3 PE=1 SV=2
3707	580	Q62356|FSTL1_MOUSE	152.26	22	22	1.28E+08	8	7	12	Carbamidomethylation; TMT10plex	34554	Follistatin-related protein 1 OS=Mus musculus GN=Fstl1 PE=1 SV=2
4700	1308	tr|A0A075B5T2|A0A075B5T2_MOUSE	152.14	28	28	6.71E+07	4	1	7	TMT10plex	13259	Protein Ighv6-3 (Fragment) OS=Mus musculus GN=Ighv6-3 PE=4 SV=7
2993	551	tr|O08797|O08797_MOUSE	152.01	18	18	2.02E+07	7	5	9	Carbamidomethylation; TMT10plex	42259	Protein Serpinb9 OS=Mus musculus GN=Serpinb9 PE=1 SV=1
2134	847	Q99PG2|OGFR_MOUSE	151.98	8	8	9.78E+06	4	4	8	Carbamidomethylation; TMT10plex	70679	Opioid growth factor receptor OS=Mus musculus GN=Ogfr PE=1 SV=1
2996	609	D3Z6Q9|BIN2_MOUSE	151.7	15	15	2.56E+07	8	5	11	Carbamidomethylation; TMT10plex	52554	Bridging integrator 2 OS=Mus musculus GN=Bin2 PE=1 SV=1
5971	1268	P70349|HINT1_MOUSE	151.67	33	33	2.14E+08	4	3	9	Carbamidomethylation; TMT10plex	13777	Histidine triad nucleotide-binding protein 1 OS=Mus musculus GN=Hint1 PE=1 SV=3
6502	1266	P04946|KV5AM_MOUSE	151.63	36	36		4	0	7	TMT10plex	11892	Ig kappa chain V-V region NQ5-89.4 OS=Mus musculus PE=2 SV=1
3241	729	P24549|AL1A1_MOUSE	151.45	13	13	6.14E+06	6	3	6	Carbamidomethylation; TMT10plex	54468	Retinal dehydrogenase 1 OS=Mus musculus GN=Aldh1a1 PE=1 SV=5
4671	715	Q8BUY9|PGTB1_MOUSE	151.44	16	16	7.15E+06	6	4	6	Carbamidomethylation; TMT10plex	42354	Geranylgeranyl transferase type-1 subunit beta OS=Mus musculus GN=Pggt1b PE=1 SV=1
3257	1150	P62960|YBOX1_MOUSE	151.36	19	19	4.95E+07	4	2	6	TMT10plex	35730	Nuclease-sensitive element-binding protein 1 OS=Mus musculus GN=Ybx1 PE=1 SV=3
2528	1364	Q8R016|BLMH_MOUSE	151.35	11	11	7.92E+06	4	2	7	TMT10plex	52511	Bleomycin hydrolase OS=Mus musculus GN=Blmh PE=1 SV=1
799	1622	P17710|HXK1_MOUSE	151.27	6	6	0.00E+00	7	1	13	TMT10plex	108303	Hexokinase-1 OS=Mus musculus GN=Hk1 PE=1 SV=3
2121	591	Q00519|XDH_MOUSE	151.22	7	7	2.56E+07	12	9	17	Carbamidomethylation; TMT10plex; Oxidation (HW)	146562	Xanthine dehydrogenase/oxidase OS=Mus musculus GN=Xdh PE=1 SV=5
5958	941	tr|A0A075B5Y6|A0A075B5Y6_MOUSE	150.85	50	50	1.50E+06	5	1	6	Carbamidomethylation; TMT10plex	13012	Protein Ighv1-85 (Fragment) OS=Mus musculus GN=Ighv1-85 PE=4 SV=1
3017	1036	P01806|HVM36_MOUSE	150.77	35	35		6	0	7	Carbamidomethylation; TMT10plex	12911	Ig heavy chain V region 441 OS=Mus musculus PE=4 SV=1
3237	708	P46471|PRS7_MOUSE	150.71	16	16	3.25E+07	7	5	8	TMT10plex; Deamidation (NQ); Methylation(KR)	48648	26S protease regulatory subunit 7 OS=Mus musculus GN=Psmc2 PE=1 SV=5
3232	562	Q08879|FBLN1_MOUSE	150.59	12	12	3.97E+07	8	7	9	Carbamidomethylation; TMT10plex	78033	Fibulin-1 OS=Mus musculus GN=Fbln1 PE=1 SV=2
198	1556	Q8BX70|VP13C_MOUSE	150.56	3	3	4.50E+05	16	2	54	TMT10plex	420092	Vacuolar protein sorting-associated protein 13C OS=Mus musculus GN=Vps13c PE=1 SV=2
2527	1287	tr|A0A0A6YW32|A0A0A6YW32_MOUSE	150.42	26	26		4	0	13	Carbamidomethylation; TMT10plex	13126	Protein Ighv1-37 (Fragment) OS=Mus musculus GN=Ighv1-37 PE=4 SV=1
5952	813	Q9DCW4|ETFB_MOUSE	150.42	24	24		6	0	7	TMT10plex	27623	Electron transfer flavoprotein subunit beta OS=Mus musculus GN=Etfb PE=1 SV=3
4358	1163	Q8BW96|KCC1D_MOUSE	150.3	9	9		4	0	5	TMT10plex	42919	Calcium/calmodulin-dependent protein kinase type 1D OS=Mus musculus GN=Camk1d PE=1 SV=2
2135	862	Q8VDM4|PSMD2_MOUSE	150.14	5	5	5.31E+05	4	1	4	TMT10plex	100203	26S proteasome non-ATPase regulatory subunit 2 OS=Mus musculus GN=Psmd2 PE=1 SV=1
1254	748	Q9CQM9|GLRX3_MOUSE	150.09	18	18	8.89E+06	6	4	14	Carbamidomethylation; TMT10plex	37778	Glutaredoxin-3 OS=Mus musculus GN=Glrx3 PE=1 SV=1
3004	1059	tr|A0A0G2JGS9|A0A0G2JGS9_MOUSE	149.94	48	48	0.00E+00	6	1	13	Carbamidomethylation; TMT10plex; Deamidation (NQ); Oxidation (HW)	12870	Protein Ighv1-77 (Fragment) OS=Mus musculus GN=Ighv1-77 PE=1 SV=1
1153	756	Q8VEE4|RFA1_MOUSE	149.94	11	11	1.06E+07	6	4	13	TMT10plex	69037	Replication protein A 70 kDa DNA-binding subunit OS=Mus musculus GN=Rpa1 PE=1 SV=1
1113	1047	Q7TSG2|CTDP1_MOUSE	149.85	6	6	1.77E+06	8	3	22	Carbamidomethylation; TMT10plex	104554	RNA polymerase II subunit A C-terminal domain phosphatase OS=Mus musculus GN=Ctdp1 PE=1 SV=1
4690	1111	P97426|ECP1_MOUSE	149.8	36	36	1.08E+07	3	1	5	Carbamidomethylation; TMT10plex	17296	Eosinophil cationic protein 1 OS=Mus musculus GN=Ear1 PE=2 SV=1
7741	1257	tr|A0A0B4J1I4|A0A0B4J1I4_MOUSE	149.71	28	28		4	0	5	Carbamidomethylation; TMT10plex	12641	Protein Igkv4-72 (Fragment) OS=Mus musculus GN=Igkv4-72 PE=4 SV=1
3453	494	Q61937|NPM_MOUSE	149.51	25	25	9.04E+07	8	8	11	TMT10plex	32560	Nucleophosmin OS=Mus musculus GN=Npm1 PE=1 SV=1
1623	832	Q9D0R2|SYTC_MOUSE	149.45	7	7	1.82E+07	5	4	6	TMT10plex	83356	Threonine--tRNA ligase cytoplasmic OS=Mus musculus GN=Tars PE=1 SV=2
2004	859	Q8CIH5|PLCG2_MOUSE	149.43	6	6	7.07E+06	8	6	11	TMT10plex; Deamidation (NQ)	147592	1-phosphatidylinositol 4 5-bisphosphate phosphodiesterase gamma-2 OS=Mus musculus GN=Plcg2 PE=1 SV=1
2398	888	P03958|ADA_MOUSE	149.42	13	13	2.46E+07	5	4	13	TMT10plex	39992	Adenosine deaminase OS=Mus musculus GN=Ada PE=1 SV=3
2006	824	Q7TNV0|DEK_MOUSE	149.38	12	12	1.59E+07	5	4	7	TMT10plex	43159	Protein DEK OS=Mus musculus GN=Dek PE=1 SV=1
1621	758	Q8R5H1|UBP15_MOUSE	149.24	6	6	1.32E+07	6	3	9	Carbamidomethylation; TMT10plex	112325	Ubiquitin carboxyl-terminal hydrolase 15 OS=Mus musculus GN=Usp15 PE=1 SV=1
1395	683	O70456|1433S_MOUSE	149.03	18	18		7	0	24	TMT10plex	27706	14-3-3 protein sigma OS=Mus musculus GN=Sfn PE=1 SV=2
2139	980	A2ADY9|DDI2_MOUSE	148.95	15	15	4.23E+07	5	4	10	Carbamidomethylation; TMT10plex; Deamidation (NQ); Oxidation (HW)	44591	Protein DDI1 homolog 2 OS=Mus musculus GN=Ddi2 PE=1 SV=1
2838	1012	tr|A0A140T8M0|A0A140T8M0_MOUSE	148.94	43	43	2.99E+06	5	1	11	TMT10plex	13117	Protein Igkv1-117 (Fragment) OS=Mus musculus GN=Igkv1-117 PE=4 SV=2
4384	1806	tr|A0A075B5X5|A0A075B5X5_MOUSE	148.82	28	28		5	0	10	Carbamidomethylation; TMT10plex	12922	Protein Ighv1-66 (Fragment) OS=Mus musculus GN=Ighv1-66 PE=4 SV=1
2400	921	P33434|MMP2_MOUSE	148.75	8	8	2.51E+07	5	4	6	TMT10plex; Deamidation (NQ)	74102	72 kDa type IV collagenase OS=Mus musculus GN=Mmp2 PE=1 SV=1
2997	620	Q9EPU0|RENT1_MOUSE	148.63	7	7	1.44E+07	6	6	6	Carbamidomethylation; TMT10plex	123967	Regulator of nonsense transcripts 1 OS=Mus musculus GN=Upf1 PE=1 SV=2
2397	1102	Q8CG14|CS1A_MOUSE	148.56	9	9	9.26E+05	4	1	6	Carbamidomethylation; TMT10plex; Deamidation (NQ)	76858	Complement C1s-A subcomponent OS=Mus musculus GN=C1sa PE=2 SV=2
3998	890	P01675|KV6A1_MOUSE	148.44	37	37	4.58E+07	5	1	10	TMT10plex	11627	Ig kappa chain V-VI region XRPC 44 OS=Mus musculus PE=1 SV=1
3044	2090	tr|A0A0A6YXE0|A0A0A6YXE0_MOUSE	148.32	25	25		5	0	14	Carbamidomethylation; TMT10plex; Oxidation (HW)	12883	Protein Ighv1-59 (Fragment) OS=Mus musculus GN=Ighv1-59 PE=4 SV=1
3706	515	tr|A2AS37|A2AS37_MOUSE	148.16	20	20	3.73E+07	8	7	10	Carbamidomethylation; TMT10plex	40432	Protein AI182371 OS=Mus musculus GN=AI182371 PE=1 SV=2
984	1191	Q3UX10|TBAL3_MOUSE	148.1	7	7		5	0	24	Carbamidomethylation; TMT10plex	49988	Tubulin alpha chain-like 3 OS=Mus musculus GN=Tubal3 PE=2 SV=2
3025	1202	Q9R0Q7|TEBP_MOUSE	147.95	19	19	2.00E+08	4	4	11	Carbamidomethylation; TMT10plex	18721	Prostaglandin E synthase 3 OS=Mus musculus GN=Ptges3 PE=1 SV=1
2506	542	P59325|IF5_MOUSE	147.86	19	19	7.91E+07	7	7	10	Carbamidomethylation; TMT10plex	48968	Eukaryotic translation initiation factor 5 OS=Mus musculus GN=Eif5 PE=1 SV=1
2514	755	P16301|LCAT_MOUSE	147.86	15	15	5.05E+07	5	5	6	Carbamidomethylation; TMT10plex	49747	Phosphatidylcholine-sterol acyltransferase OS=Mus musculus GN=Lcat PE=1 SV=2
1803	660	P21300|ALD1_MOUSE	147.77	16	16		7	0	18	TMT10plex	35988	Aldose reductase-related protein 1 OS=Mus musculus GN=Akr1b7 PE=1 SV=4
1024	1080	Q3U962|CO5A2_MOUSE	147.77	5	5	1.14E+07	5	3	5	TMT10plex	145018	Collagen alpha-2(V) chain OS=Mus musculus GN=Col5a2 PE=1 SV=1
1107	648	Q9WUT3|KS6A2_MOUSE	147.61	8	8		8	0	12	Carbamidomethylation; TMT10plex	83157	Ribosomal protein S6 kinase alpha-2 OS=Mus musculus GN=Rps6ka2 PE=1 SV=1
1396	739	Q922U2|K2C5_MOUSE	147.29	8	8	6.54E+07	8	2	21	Carbamidomethylation; TMT10plex	61767	Keratin type II cytoskeletal 5 OS=Mus musculus GN=Krt5 PE=1 SV=1
982	858	Q6GQT1|A2MG_MOUSE	147.29	4	4		9	0	28	Carbamidomethylation; TMT10plex	164352	Alpha-2-macroglobulin-P OS=Mus musculus GN=A2m PE=2 SV=2
2020	1799	P56959|FUS_MOUSE	147.28	6	6	1.00E+08	5	3	6	TMT10plex	52673	RNA-binding protein FUS OS=Mus musculus GN=Fus PE=1 SV=1
4386	1859	tr|A0A0B4J1J5|A0A0B4J1J5_MOUSE	147.27	22	22	1.54E+07	3	1	10	Carbamidomethylation; TMT10plex; Oxidation (HW)	12996	Protein Ighv9-3 (Fragment) OS=Mus musculus GN=Ighv9-3 PE=1 SV=1
5473	856	tr|A0A0G2JE47|A0A0G2JE47_MOUSE	147.26	40	40	6.66E+06	5	2	6	Carbamidomethylation; TMT10plex	13085	Protein Igkv8-28 (Fragment) OS=Mus musculus GN=Igkv8-28 PE=1 SV=4
862	670	Q03311|CHLE_MOUSE	147.17	11	11	3.69E+06	8	5	14	TMT10plex	68462	Cholinesterase OS=Mus musculus GN=Bche PE=1 SV=2
563	1633	Q61768|KINH_MOUSE	147.04	3	3	6.75E+06	3	2	6	Carbamidomethylation; TMT10plex	109551	Kinesin-1 heavy chain OS=Mus musculus GN=Kif5b PE=1 SV=3
4325	679	Q63844|MK03_MOUSE	147.03	15	15	7.45E+07	6	4	7	Carbamidomethylation; TMT10plex	43067	Mitogen-activated protein kinase 3 OS=Mus musculus GN=Mapk3 PE=1 SV=5
4326	849	Q9CZ44|NSF1C_MOUSE	147.01	15	15	4.55E+07	5	5	7	TMT10plex; Deamidation (NQ)	40710	NSFL1 cofactor p47 OS=Mus musculus GN=Nsfl1c PE=1 SV=1
3023	1166	P01810|HVM40_MOUSE	146.83	30	30		5	0	6	Carbamidomethylation; TMT10plex	13240	Ig heavy chain V region J539 OS=Mus musculus PE=1 SV=1
2123	561	Q91WQ3|SYYC_MOUSE	146.74	14	14	2.06E+07	9	7	12	Carbamidomethylation; TMT10plex	59105	Tyrosine--tRNA ligase cytoplasmic OS=Mus musculus GN=Yars PE=1 SV=3
5073	975	P08030|APT_MOUSE	146.54	27	27	1.16E+08	6	6	9	TMT10plex	19724	Adenine phosphoribosyltransferase OS=Mus musculus GN=Aprt PE=1 SV=2
5951	806	tr|A0A0N4SVE0|A0A0N4SVE0_MOUSE	146.51	25	25		5	0	6	TMT10plex	24125	Protein Gm45233 OS=Mus musculus GN=Gm45233 PE=4 SV=1
373	986	Q9JLV5|CUL3_MOUSE	146.49	7	7	1.12E+06	6	3	32	Carbamidomethylation; TMT10plex	88948	Cullin-3 OS=Mus musculus GN=Cul3 PE=1 SV=1
1066	787	Q80TY0|FNBP1_MOUSE	146.48	9	9	2.12E+07	7	6	13	TMT10plex	71344	Formin-binding protein 1 OS=Mus musculus GN=Fnbp1 PE=1 SV=2
2828	790	tr|A0A0A6YXJ9|A0A0A6YXJ9_MOUSE	146.33	43	43		5	0	14	Carbamidomethylation; TMT10plex	12873	Protein Ighv1-12 (Fragment) OS=Mus musculus GN=Ighv1-12 PE=4 SV=1
3465	1213	tr|A0A075B5Y2|A0A075B5Y2_MOUSE	146.26	47	47		5	0	15	Carbamidomethylation; TMT10plex; Deamidation (NQ); Oxidation (HW)	12957	Protein Ighv1-75 (Fragment) OS=Mus musculus GN=Ighv1-75 PE=4 SV=1
1716	2110	tr|V9GXQ2|V9GXQ2_MOUSE	146.17	14	14		5	0	26	TMT10plex	17596	Protein Gm17087 OS=Mus musculus GN=Gm17087 PE=1 SV=1
3999	1200	Q3U5Q7|CMPK2_MOUSE	146.04	14	14	6.96E+06	6	4	6	Carbamidomethylation; TMT10plex; Deamidation (NQ)	50036	UMP-CMP kinase 2 mitochondrial OS=Mus musculus GN=Cmpk2 PE=1 SV=2
5064	598	Q8BVQ5|PPME1_MOUSE	146.01	21	21	1.25E+07	7	7	8	TMT10plex	42256	Protein phosphatase methylesterase 1 OS=Mus musculus GN=Ppme1 PE=1 SV=5
3006	1113	Q9DBG5|PLIN3_MOUSE	145.88	11	11	4.67E+07	4	4	5	Carbamidomethylation; TMT10plex; Oxidation (HW)	47262	Perilipin-3 OS=Mus musculus GN=Plin3 PE=1 SV=1
2012	1539	Q9D0F3|LMAN1_MOUSE	145.67	11	11	1.31E+07	4	2	5	TMT10plex; Deamidation (NQ)	57789	Protein ERGIC-53 OS=Mus musculus GN=Lman1 PE=1 SV=1
2830	855	P18531|HVM60_MOUSE	145.65	44	44	6.81E+05	7	1	13	Carbamidomethylation; TMT10plex	13095	Ig heavy chain V region 3-6 OS=Mus musculus GN=Ighv3-6 PE=1 SV=1
1067	1244	Q9QZE5|COPG1_MOUSE	145.5	4	4	1.07E+07	3	2	3	TMT10plex	97513	Coatomer subunit gamma-1 OS=Mus musculus GN=Copg1 PE=1 SV=1
1537	1039	O88531|PPT1_MOUSE	145.42	16	16	1.63E+07	5	2	9	TMT10plex	34490	Palmitoyl-protein thioesterase 1 OS=Mus musculus GN=Ppt1 PE=1 SV=2
2129	672	Q99N69|LPXN_MOUSE	145.23	15	15	2.46E+07	7	5	10	Carbamidomethylation; TMT10plex	43478	Leupaxin OS=Mus musculus GN=Lpxn PE=1 SV=2
161	2506	Q9QXZ0|MACF1_MOUSE	145.22	1	1	1.57E+06	20	1	28	Carbamidomethylation; TMT10plex	831894	Microtubule-actin cross-linking factor 1 OS=Mus musculus GN=Macf1 PE=1 SV=2
2829	1026	Q8BFW7|LPP_MOUSE	145.2	10	10	5.50E+07	6	5	9	TMT10plex; Deamidation (NQ)	65891	Lipoma-preferred partner homolog OS=Mus musculus GN=Lpp PE=1 SV=1
3015	1024	P01755|HVM11_MOUSE	145.13	26	26		6	0	13	Carbamidomethylation; TMT10plex	15200	Ig heavy chain V region S43 OS=Mus musculus PE=1 SV=1
2680	1065	P70158|ASM3A_MOUSE	145.08	10	10	7.97E+06	4	3	6	TMT10plex	49858	Acid sphingomyelinase-like phosphodiesterase 3a OS=Mus musculus GN=Smpdl3a PE=1 SV=2
7124	1264	tr|B2RV77|B2RV77_MOUSE	144.99	46	46	2.53E+07	5	5	5	TMT10plex	10966	MCG130182 isoform CRA_a OS=Mus musculus GN=Gm5483 PE=1 SV=1
1152	727	Q7TPS0|KS6A6_MOUSE	144.94	8	8		9	0	15	Carbamidomethylation; TMT10plex	86571	Ribosomal protein S6 kinase alpha-6 OS=Mus musculus GN=Rps6ka6 PE=1 SV=2
4026	1372	P01798|HVM29_MOUSE	144.68	26	26		4	0	8	TMT10plex	12647	Ig heavy chain V-III region E109 OS=Mus musculus PE=1 SV=1
4676	1053	P01660|KV3A8_MOUSE	144.62	46	46		7	0	10	Carbamidomethylation; TMT10plex; Deamidation (NQ)	12099	Ig kappa chain V-III region PC 3741/TEPC 111 OS=Mus musculus PE=1 SV=1
3705	514	P63085|MK01_MOUSE	144.58	22	22	1.18E+07	8	4	10	Carbamidomethylation; TMT10plex	41276	Mitogen-activated protein kinase 1 OS=Mus musculus GN=Mapk1 PE=1 SV=3
796	863	P61027|RAB10_MOUSE	144.17	24	24	0.00E+00	5	1	38	TMT10plex	22541	Ras-related protein Rab-10 OS=Mus musculus GN=Rab10 PE=1 SV=1
1193	874	Q640N1|AEBP1_MOUSE	143.91	5	5	7.88E+06	6	3	6	TMT10plex	128365	Adipocyte enhancer-binding protein 1 OS=Mus musculus GN=Aebp1 PE=1 SV=1
4344	967	P20060|HEXB_MOUSE	143.87	9	9	1.43E+07	5	3	6	Carbamidomethylation; TMT10plex	61116	Beta-hexosaminidase subunit beta OS=Mus musculus GN=Hexb PE=1 SV=2
3248	864	Q3UPH1|PRRC1_MOUSE	143.81	10	10	3.60E+07	4	4	5	TMT10plex	46298	Protein PRRC1 OS=Mus musculus GN=Prrc1 PE=1 SV=1
1707	1145	tr|A0A0A6YXN5|A0A0A6YXN5_MOUSE	143.74	29	29		5	0	18	Carbamidomethylation; TMT10plex	12983	Protein Ighv1-43 (Fragment) OS=Mus musculus GN=Ighv1-43 PE=4 SV=1
5543	1985	tr|A0A0A6YXT2|A0A0A6YXT2_MOUSE	143.73	28	28	1.74E+06	4	1	8	Carbamidomethylation; TMT10plex	12961	Protein Ighv1-36 (Fragment) OS=Mus musculus GN=Ighv1-36 PE=4 SV=1
797	960	Q04857|CO6A1_MOUSE	143.7	5	5	1.74E+07	8	4	9	Carbamidomethylation; TMT10plex	108489	Collagen alpha-1(VI) chain OS=Mus musculus GN=Col6a1 PE=1 SV=1
3469	991	tr|A0A075B666|A0A075B666_MOUSE	143.69	44	44	5.23E+07	4	3	12	Carbamidomethylation; TMT10plex	12709	Protein Igkv13-85 (Fragment) OS=Mus musculus GN=Igkv13-85 PE=4 SV=5
4351	1068	Q64010|CRK_MOUSE	143.65	13	13	3.94E+07	3	3	5	TMT10plex	33815	Adapter molecule crk OS=Mus musculus GN=Crk PE=1 SV=1
3009	925	Q9D1P4|CHRD1_MOUSE	143.57	15	15	3.97E+07	4	4	5	Carbamidomethylation; TMT10plex	37351	Cysteine and histidine-rich domain-containing protein 1 OS=Mus musculus GN=Chordc1 PE=1 SV=1
1455	553	Q9WUA3|PFKAP_MOUSE	143.35	10	10	9.65E+06	9	5	10	TMT10plex	85455	ATP-dependent 6-phosphofructokinase platelet type OS=Mus musculus GN=Pfkp PE=1 SV=1
5066	701	P53994|RAB2A_MOUSE	142.98	26	26	0.00E+00	6	1	7	TMT10plex	23548	Ras-related protein Rab-2A OS=Mus musculus GN=Rab2a PE=1 SV=1
2682	1082	tr|J3KMQ2|J3KMQ2_MOUSE	142.93	4	4		3	0	3	TMT10plex	100163	Protein Gm5422 OS=Mus musculus GN=Gm5422 PE=4 SV=1
2518	876	P61021|RAB5B_MOUSE	142.66	21	21	6.72E+06	6	1	13	Carbamidomethylation; TMT10plex	23707	Ras-related protein Rab-5B OS=Mus musculus GN=Rab5b PE=1 SV=1
4000	917	Q9CRB6|TPPP3_MOUSE	142.46	22	22	2.27E+08	6	5	9	TMT10plex	18965	Tubulin polymerization-promoting protein family member 3 OS=Mus musculus GN=Tppp3 PE=1 SV=1
3016	1023	Q8VDQ8|SIR2_MOUSE	142.4	10	10	1.95E+07	4	3	9	Carbamidomethylation; TMT10plex	43256	NAD-dependent protein deacetylase sirtuin-2 OS=Mus musculus GN=Sirt2 PE=1 SV=2
2001	640	Q9ES52|SHIP1_MOUSE	142.21	8	8	1.30E+07	13	7	16	Carbamidomethylation; TMT10plex	133542	Phosphatidylinositol 3 4 5-trisphosphate 5-phosphatase 1 OS=Mus musculus GN=Inpp5d PE=1 SV=2
5974	1344	tr|A0A140T8P6|A0A140T8P6_MOUSE	142.16	41	41	8.54E+07	3	2	4	TMT10plex	12562	Protein Igkv12-46 (Fragment) OS=Mus musculus GN=Igkv12-46 PE=1 SV=2
2142	993	Q3UZ39|LRRF1_MOUSE	142.13	8	8	4.95E+06	3	3	3	TMT10plex	79249	Leucine-rich repeat flightless-interacting protein 1 OS=Mus musculus GN=Lrrfip1 PE=1 SV=2
838	1621	Q9CQT1|MTNA_MOUSE	142.12	13	13	8.44E+06	3	2	6	Carbamidomethylation; TMT10plex; Deamidation (NQ)	39411	Methylthioribose-1-phosphate isomerase OS=Mus musculus GN=Mri1 PE=1 SV=1
6480	807	Q8K354|CBR3_MOUSE	142.1	24	24	6.96E+06	6	4	8	Carbamidomethylation; TMT10plex; Deamidation (NQ)	30953	Carbonyl reductase [NADPH] 3 OS=Mus musculus GN=Cbr3 PE=1 SV=1
4324	650	Q9Z2M7|PMM2_MOUSE	142.09	24	24	4.05E+07	7	5	7	Carbamidomethylation; TMT10plex	27657	Phosphomannomutase 2 OS=Mus musculus GN=Pmm2 PE=1 SV=1
3458	745	P15626|GSTM2_MOUSE	142.08	25	25	9.25E+06	6	2	9	Carbamidomethylation; TMT10plex; Deamidation (NQ)	25717	Glutathione S-transferase Mu 2 OS=Mus musculus GN=Gstm2 PE=1 SV=2
590	1329	tr|E9Q4K7|E9Q4K7_MOUSE	142.04	4	4	4.24E+06	6	3	6	TMT10plex	204574	Protein Kif13b OS=Mus musculus GN=Kif13b PE=1 SV=1
2676	911	P55258|RAB8A_MOUSE	142.02	18	18		4	0	13	TMT10plex	23668	Ras-related protein Rab-8A OS=Mus musculus GN=Rab8a PE=1 SV=2
3722	1149	P01897|HA1L_MOUSE	141.75	13	13		5	0	11	TMT10plex; Oxidation (HW)	40711	H-2 class I histocompatibility antigen L-D alpha chain OS=Mus musculus GN=H2-L PE=1 SV=2
1917	744	P97807|FUMH_MOUSE	141.56	10	10	2.69E+07	6	4	10	TMT10plex	54357	Fumarate hydratase mitochondrial OS=Mus musculus GN=Fh PE=1 SV=3
3726	1041	Q91Z53|GRHPR_MOUSE	141.51	14	14	2.91E+07	4	3	8	Carbamidomethylation; TMT10plex	35329	Glyoxylate reductase/hydroxypyruvate reductase OS=Mus musculus GN=Grhpr PE=1 SV=1
1911	585	Q9Z1G3|VATC1_MOUSE	141.33	15	15	4.03E+07	9	7	12	TMT10plex	43888	V-type proton ATPase subunit C 1 OS=Mus musculus GN=Atp6v1c1 PE=1 SV=4
835	869	Q8C0L6|PAOX_MOUSE	141.3	8	8	2.64E+07	4	4	4	TMT10plex	55447	Peroxisomal N(1)-acetyl-spermine/spermidine oxidase OS=Mus musculus GN=Paox PE=1 SV=3
3708	590	Q9D8T2|GSDMD_MOUSE	141.29	13	13	6.24E+07	8	7	10	TMT10plex	53238	Gasdermin-D OS=Mus musculus GN=Gsdmdc1 PE=1 SV=1
440	1371	Q810A7|DDX42_MOUSE	141.24	4	4	1.09E+07	4	3	8	TMT10plex	101965	ATP-dependent RNA helicase DDX42 OS=Mus musculus GN=Ddx42 PE=1 SV=3
3250	954	P29387|GBB4_MOUSE	141	11	11		4	0	13	Carbamidomethylation; TMT10plex	37379	Guanine nucleotide-binding protein subunit beta-4 OS=Mus musculus GN=Gnb4 PE=1 SV=4
3724	956	Q6WVG3|KCD12_MOUSE	140.86	14	14	1.46E+08	5	4	10	TMT10plex	35892	BTB/POZ domain-containing protein KCTD12 OS=Mus musculus GN=Kctd12 PE=1 SV=1
8461	1262	P01635|KV5A3_MOUSE	140.85	33	33	2.70E+07	3	1	5	TMT10plex	12581	Ig kappa chain V-V region K2 (Fragment) OS=Mus musculus PE=1 SV=1
4682	947	P45591|COF2_MOUSE	140.7	21	21	7.41E+06	4	1	10	Carbamidomethylation; TMT10plex	18710	Cofilin-2 OS=Mus musculus GN=Cfl2 PE=1 SV=1
3010	949	O35309|NMI_MOUSE	140.65	14	14	1.85E+07	4	3	4	Carbamidomethylation; TMT10plex	35236	N-myc-interactor OS=Mus musculus GN=Nmi PE=1 SV=1
2396	875	Q9D1Q6|ERP44_MOUSE	140.59	13	13	2.64E+07	4	3	8	Carbamidomethylation; TMT10plex; Deamidation (NQ)	46853	Endoplasmic reticulum resident protein 44 OS=Mus musculus GN=Erp44 PE=1 SV=1
4684	1006	Q9R1Q8|TAGL3_MOUSE	140.55	18	18	0.00E+00	4	1	9	Carbamidomethylation; TMT10plex	22471	Transgelin-3 OS=Mus musculus GN=Tagln3 PE=1 SV=1
5955	923	P70318|TIAR_MOUSE	140.5	11	11	7.20E+06	4	2	4	TMT10plex	43389	Nucleolysin TIAR OS=Mus musculus GN=Tial1 PE=1 SV=1
2399	942	O35344|IMA4_MOUSE	140.45	9	9	4.84E+06	5	2	5	TMT10plex	57773	Importin subunit alpha-4 OS=Mus musculus GN=Kpna3 PE=1 SV=1
1810	1091	Q62192|CD180_MOUSE	140.38	6	6	1.02E+07	5	3	6	TMT10plex	74302	CD180 antigen OS=Mus musculus GN=Cd180 PE=1 SV=2
1111	823	P11835|ITB2_MOUSE	140.08	8	8	1.46E+07	7	4	11	Carbamidomethylation; TMT10plex	85026	Integrin beta-2 OS=Mus musculus GN=Itgb2 PE=1 SV=2
4680	920	tr|A0A140T8N7|A0A140T8N7_MOUSE	140.05	42	42	5.85E+07	4	1	11	TMT10plex	12739	Protein Igkv6-25 (Fragment) OS=Mus musculus GN=Igkv6-25 PE=4 SV=2
3995	723	Q6P8X1|SNX6_MOUSE	139.91	15	15	1.26E+08	8	6	10	TMT10plex	46649	Sorting nexin-6 OS=Mus musculus GN=Snx6 PE=1 SV=2
3014	1008	P70303|PYRG2_MOUSE	139.77	8	8	2.19E+06	4	2	4	TMT10plex	65515	CTP synthase 2 OS=Mus musculus GN=Ctps2 PE=1 SV=1
5086	1245	P01674|KV3AM_MOUSE	139.69	27	27		4	0	7	Carbamidomethylation; TMT10plex	11699	Ig kappa chain V-III region PC 2154 OS=Mus musculus PE=1 SV=1
7737	1140	P01643|KV5AA_MOUSE	139.63	42	42		4	0	4	TMT10plex	11819	Ig kappa chain V-V region MOPC 173 OS=Mus musculus PE=1 SV=1
1813	1297	O88643|PAK1_MOUSE	139.62	9	9		6	0	12	Carbamidomethylation; TMT10plex; Deamidation (NQ)	60737	Serine/threonine-protein kinase PAK 1 OS=Mus musculus GN=Pak1 PE=1 SV=1
798	992	A2AVA0|SVEP1_MOUSE	139.59	1	1	5.94E+06	6	4	6	Carbamidomethylation; TMT10plex	387458	Sushi von Willebrand factor type A EGF and pentraxin domain-containing protein 1 OS=Mus musculus GN=Svep1 PE=1 SV=1
4335	1049	Q9QZ88|VPS29_MOUSE	139.54	34	34	5.88E+07	5	4	10	Carbamidomethylation; TMT10plex; Deamidation (NQ); Oxidation (HW)	20496	Vacuolar protein sorting-associated protein 29 OS=Mus musculus GN=Vps29 PE=1 SV=1
3721	895	P00329|ADH1_MOUSE	139.34	11	11	9.51E+07	5	5	6	Carbamidomethylation; TMT10plex	39771	Alcohol dehydrogenase 1 OS=Mus musculus GN=Adh1 PE=1 SV=2
2665	659	Q9D0E1|HNRPM_MOUSE	139.33	12	12	4.36E+07	7	6	7	Carbamidomethylation; TMT10plex; Deamidation (NQ)	77649	Heterogeneous nuclear ribonucleoprotein M OS=Mus musculus GN=Hnrnpm PE=1 SV=3
701	1103	Q99KN9|EPN4_MOUSE	138.95	9	9	2.33E+07	3	3	3	TMT10plex	68513	Clathrin interactor 1 OS=Mus musculus GN=Clint1 PE=1 SV=2
5478	1040	Q9Z0H4|CELF2_MOUSE	138.58	8	8	8.93E+06	3	3	3	Carbamidomethylation; TMT10plex	54271	CUGBP Elav-like family member 2 OS=Mus musculus GN=Celf2 PE=1 SV=1
1620	752	tr|V9GX06|V9GX06_MOUSE	138.43	26	26		7	0	23	TMT10plex	19865	Protein Gm11214 (Fragment) OS=Mus musculus GN=Gm11214 PE=1 SV=1
4672	726	P57759|ERP29_MOUSE	138.34	22	22	1.62E+07	7	4	8	TMT10plex	28823	Endoplasmic reticulum resident protein 29 OS=Mus musculus GN=Erp29 PE=1 SV=2
3997	853	Q920A5|RISC_MOUSE	138.02	8	8	5.34E+07	4	4	7	Carbamidomethylation; TMT10plex	50965	Retinoid-inducible serine carboxypeptidase OS=Mus musculus GN=Scpep1 PE=1 SV=2
7742	1261	tr|A0A140T8M2|A0A140T8M2_MOUSE	137.94	33	33		3	0	6	TMT10plex	12557	Protein Igkv12-44 (Fragment) OS=Mus musculus GN=Igkv12-44 PE=4 SV=2
2014	1310	tr|V9GX31|V9GX31_MOUSE	137.84	45	45		4	0	22	TMT10plex	8561	Peptidyl-prolyl cis-trans isomerase OS=Mus musculus GN=Gm12728 PE=1 SV=1
8457	1083	P03976|KV2A5_MOUSE	137.83	24	24		4	0	4	TMT10plex	12390	Ig kappa chain V-II region 17S29.1 OS=Mus musculus PE=1 SV=1
2405	1241	P18524|HVM53_MOUSE	137.79	27	27		6	0	10	Carbamidomethylation; TMT10plex; Ubiquitin	12866	Ig heavy chain V region RF OS=Mus musculus PE=1 SV=1
176	3075	Q6ZWR6|SYNE1_MOUSE	137.27	1	1	7.54E+07	20	2	26	TMT10plex	1009946	Nesprin-1 OS=Mus musculus GN=Syne1 PE=1 SV=2
5957	936	P01637|KV5A5_MOUSE	137.25	30	30		5	0	7	Carbamidomethylation; TMT10plex	14386	Ig kappa chain V-V region T1 OS=Mus musculus PE=4 SV=1
5088	1273	P97372|PSME2_MOUSE	137.15	22	22	3.45E+07	6	3	7	TMT10plex	27057	Proteasome activator complex subunit 2 OS=Mus musculus GN=Psme2 PE=1 SV=4
3234	681	Q9Z0P5|TWF2_MOUSE	137.04	19	19	2.94E+07	8	4	13	TMT10plex; Deamidation (NQ)	39471	Twinfilin-2 OS=Mus musculus GN=Twf2 PE=1 SV=1
3471	1009	Q9CYD3|CRTAP_MOUSE	137.01	11	11	1.21E+07	4	4	4	Carbamidomethylation; TMT10plex	46169	Cartilage-associated protein OS=Mus musculus GN=Crtap PE=1 SV=3
2269	927	Q3UIA2|RHG17_MOUSE	136.99	6	6	5.40E+06	6	3	11	Carbamidomethylation; TMT10plex	92202	Rho GTPase-activating protein 17 OS=Mus musculus GN=Arhgap17 PE=1 SV=1
983	860	P11679|K2C8_MOUSE	136.77	8	8		6	0	18	TMT10plex	54565	Keratin type II cytoskeletal 8 OS=Mus musculus GN=Krt8 PE=1 SV=4
3472	1033	Q91VW3|SH3L3_MOUSE	136.62	44	44	1.79E+08	4	3	8	TMT10plex	10477	SH3 domain-binding glutamic acid-rich-like protein 3 OS=Mus musculus GN=Sh3bgrl3 PE=1 SV=1
3251	982	P08905|LYZ2_MOUSE	136.59	22	22	1.14E+08	4	2	10	Carbamidomethylation; TMT10plex; Deamidation (NQ)	16689	Lysozyme C-2 OS=Mus musculus GN=Lyz2 PE=1 SV=2
2388	633	Q62318|TIF1B_MOUSE	136.52	7	7	1.93E+07	8	7	9	Carbamidomethylation; TMT10plex	88847	Transcription intermediary factor 1-beta OS=Mus musculus GN=Trim28 PE=1 SV=3
1703	839	P70441|NHRF1_MOUSE	136.49	16	16	1.45E+08	6	6	8	Carbamidomethylation; TMT10plex	38600	Na(+)/H(+) exchange regulatory cofactor NHE-RF1 OS=Mus musculus GN=Slc9a3r1 PE=1 SV=3
3253	1020	Q9WV60|GSK3B_MOUSE	136.49	9	9	4.06E+06	4	2	4	Carbamidomethylation; TMT10plex	46710	Glycogen synthase kinase-3 beta OS=Mus musculus GN=Gsk3b PE=1 SV=2
5123	1920	P01797|HVM28_MOUSE	136.43	21	21		3	0	6	TMT10plex	12671	Ig heavy chain V-III region U61 OS=Mus musculus PE=1 SV=1
5123	1919	P01799|HVM30_MOUSE	136.43	21	21		3	0	6	TMT10plex	12675	Ig heavy chain V-III region ABE-47N OS=Mus musculus PE=1 SV=1
5123	1918	P01796|HVM27_MOUSE	136.43	21	21		3	0	6	TMT10plex	12675	Ig heavy chain V-III region A4 OS=Mus musculus PE=1 SV=1
5123	1921	P01801|HVM32_MOUSE	136.43	21	21		3	0	6	TMT10plex	12810	Ig heavy chain V-III region J606 OS=Mus musculus PE=1 SV=1
5469	900	Q9WVJ3|CBPQ_MOUSE	136.38	14	14	2.14E+07	7	5	7	TMT10plex; Deamidation (NQ)	51813	Carboxypeptidase Q OS=Mus musculus GN=Cpq PE=1 SV=1
4367	1346	tr|A0A075B5W1|A0A075B5W1_MOUSE	136.1	24	24		5	0	10	Carbamidomethylation; TMT10plex	12878	Protein Ighv1-50 (Fragment) OS=Mus musculus GN=Ighv1-50 PE=4 SV=1
589	827	P17426|AP2A1_MOUSE	136.03	5	5		7	0	14	TMT10plex	107664	AP-2 complex subunit alpha-1 OS=Mus musculus GN=Ap2a1 PE=1 SV=1
4683	989	tr|A0A0G2JDE1|A0A0G2JDE1_MOUSE	135.96	40	40	1.06E+07	6	2	9	Carbamidomethylation; TMT10plex	13263	MCG116913 (Fragment) OS=Mus musculus GN=Ighv8-12 PE=4 SV=1
561	879	O08759|UBE3A_MOUSE	135.36	7	7	1.67E+07	4	4	4	Carbamidomethylation; TMT10plex	99819	Ubiquitin-protein ligase E3A OS=Mus musculus GN=Ube3a PE=1 SV=2
2683	1115	P62137|PP1A_MOUSE	135.31	12	12		3	0	4	Carbamidomethylation; TMT10plex	37540	Serine/threonine-protein phosphatase PP1-alpha catalytic subunit OS=Mus musculus GN=Ppp1ca PE=1 SV=1
2524	1067	Q3TXS7|PSMD1_MOUSE	135.25	5	5	7.75E+06	6	4	9	TMT10plex	105730	26S proteasome non-ATPase regulatory subunit 1 OS=Mus musculus GN=Psmd1 PE=1 SV=1
1715	1626	Q3UYH7|ARBK2_MOUSE	135.24	6	6	0.00E+00	4	1	5	TMT10plex	79657	Beta-adrenergic receptor kinase 2 OS=Mus musculus GN=Adrbk2 PE=1 SV=2
5087	1275	Q64152|BTF3_MOUSE	135.12	19	19	2.18E+07	4	3	6	TMT10plex	22031	Transcription factor BTF3 OS=Mus musculus GN=Btf3 PE=1 SV=3
2685	1357	P84751|HVM63_MOUSE	134.97	27	27		7	0	11	Carbamidomethylation; TMT10plex; Oxidation (HW); Ubiquitin	25350	Ig heavy chain Mem5 (Fragment) OS=Mus musculus PE=1 SV=1
4364	1250	tr|A0A075B5Q0|A0A075B5Q0_MOUSE	134.75	23	23		5	0	9	Carbamidomethylation; TMT10plex; Ubiquitin	12863	Protein Ighv5-6 (Fragment) OS=Mus musculus GN=Ighv5-6 PE=4 SV=1
3476	1132	Q91V12|BACH_MOUSE	134.74	9	9	1.90E+07	3	3	5	TMT10plex	42537	Cytosolic acyl coenzyme A thioester hydrolase OS=Mus musculus GN=Acot7 PE=1 SV=2
1706	926	Q8K352|SASH3_MOUSE	134.68	14	14	1.57E+07	5	3	7	TMT10plex	41609	SAM and SH3 domain-containing protein 3 OS=Mus musculus GN=Sash3 PE=1 SV=2
2133	786	Q03265|ATPA_MOUSE	134.66	10	10	5.88E+06	6	4	10	TMT10plex	59753	ATP synthase subunit alpha mitochondrial OS=Mus musculus GN=Atp5a1 PE=1 SV=1
5084	1702	tr|A0A075B5P1|A0A075B5P1_MOUSE	134.52	34	34	1.05E+07	4	1	6	Carbamidomethylation; TMT10plex; Deamidation (NQ)	12972	Protein Igkv3-1 (Fragment) OS=Mus musculus GN=Igkv3-1 PE=4 SV=7
5470	788	Q9R0N0|GALK1_MOUSE	134.48	14	14	2.01E+07	6	4	8	TMT10plex	42295	Galactokinase OS=Mus musculus GN=Galk1 PE=1 SV=2
3723	948	P97449|AMPN_MOUSE	134.4	5	5	2.65E+07	4	4	5	TMT10plex	109651	Aminopeptidase N OS=Mus musculus GN=Anpep PE=1 SV=4
1626	1000	P01630|KV2A6_MOUSE	134.32	31	31		5	0	8	Carbamidomethylation; TMT10plex	12496	Ig kappa chain V-II region 7S34.1 OS=Mus musculus PE=1 SV=1
1635	1770	Q8CIE6|COPA_MOUSE	133.93	4	4	1.26E+07	6	2	7	TMT10plex	138432	Coatomer subunit alpha OS=Mus musculus GN=Copa PE=1 SV=2
4338	880	tr|Q8BG37|Q8BG37_MOUSE	133.71	18	18		5	0	8	Carbamidomethylation; TMT10plex	24996	MCG48959 OS=Mus musculus GN=Prdx6b PE=1 SV=1
3481	1218	tr|G3X8U3|G3X8U3_MOUSE	133.57	14	14	5.13E+06	7	2	11	Carbamidomethylation; TMT10plex	38615	MCG6895 OS=Mus musculus GN=2210016F16Rik PE=1 SV=1
5487	1217	P34884|MIF_MOUSE	133.51	36	36	3.29E+08	3	3	9	Carbamidomethylation; TMT10plex	12504	Macrophage migration inhibitory factor OS=Mus musculus GN=Mif PE=1 SV=2
5956	918	P29758|OAT_MOUSE	133.49	12	12	2.52E+07	4	4	5	TMT10plex	48355	Ornithine aminotransferase mitochondrial OS=Mus musculus GN=Oat PE=1 SV=1
512	2305	O54774|AP3D1_MOUSE	133.37	3	3	0.00E+00	4	1	6	Carbamidomethylation; TMT10plex	135081	AP-3 complex subunit delta-1 OS=Mus musculus GN=Ap3d1 PE=1 SV=1
1704	843	O55222|ILK_MOUSE	133.36	11	11	2.07E+07	5	4	5	Carbamidomethylation; TMT10plex	51373	Integrin-linked protein kinase OS=Mus musculus GN=Ilk PE=1 SV=2
2677	998	Q8VE47|UBA5_MOUSE	133.21	11	11	1.25E+07	4	3	5	TMT10plex	44790	Ubiquitin-like modifier-activating enzyme 5 OS=Mus musculus GN=Uba5 PE=1 SV=2
1068	1694	E9Q1P8|I2BP2_MOUSE	133.18	5	5	2.88E+06	2	2	2	TMT10plex	59292	Interferon regulatory factor 2-binding protein 2 OS=Mus musculus GN=Irf2bp2 PE=1 SV=1
4705	1388	P47199|QOR_MOUSE	133.17	11	11	2.39E+07	3	2	3	TMT10plex	35269	Quinone oxidoreductase OS=Mus musculus GN=Cryz PE=1 SV=1
2835	981	tr|A0A140T8P7|A0A140T8P7_MOUSE	133.16	31	31		4	0	14	Carbamidomethylation; TMT10plex	13128	Protein Igkv8-21 (Fragment) OS=Mus musculus GN=Igkv8-21 PE=1 SV=2
3018	1004	tr|A0A140T8M3|A0A140T8M3_MOUSE	133.16	31	31		4	0	14	Carbamidomethylation; TMT10plex	13335	Protein Igkv8-30 (Fragment) OS=Mus musculus GN=Igkv8-30 PE=4 SV=2
1110	820	Q3UV17|K22O_MOUSE	133.09	6	6	9.46E+07	5	1	21	Carbamidomethylation; TMT10plex	62845	Keratin type II cytoskeletal 2 oral OS=Mus musculus GN=Krt76 PE=1 SV=1
718	929	tr|B5THE2|B5THE2_MOUSE	132.96	3	3	6.10E+06	6	4	7	TMT10plex	208548	Maltase-glucoamylase OS=Mus musculus GN=Mgam PE=1 SV=1
1622	828	A6H5Y3|METH_MOUSE	132.86	4	4	5.40E+06	7	4	18	Carbamidomethylation; TMT10plex	139069	Methionine synthase OS=Mus musculus GN=Mtr PE=1 SV=1
987	2036	tr|E9PX29|E9PX29_MOUSE	132.86	2	2		9	0	13	TMT10plex	288822	Protein Sptbn4 OS=Mus musculus GN=Sptbn4 PE=1 SV=1
3260	1181	tr|A0A075B5R9|A0A075B5R9_MOUSE	132.85	25	25		4	0	9	Carbamidomethylation; TMT10plex	12975	Protein Ighv14-3 (Fragment) OS=Mus musculus GN=Ighv14-3 PE=4 SV=1
3247	848	Q60855|RIPK1_MOUSE	132.82	8	8	1.58E+07	5	4	9	TMT10plex	74854	Receptor-interacting serine/threonine-protein kinase 1 OS=Mus musculus GN=Ripk1 PE=1 SV=1
4005	1003	Q9Z0N2|IF2H_MOUSE	132.8	10	10		5	0	6	Carbamidomethylation; TMT10plex	51131	Eukaryotic translation initiation factor 2 subunit 3 Y-linked OS=Mus musculus GN=Eif2s3y PE=1 SV=2
2401	969	P32233|DRG1_MOUSE	132.64	12	12	1.69E+06	4	3	8	TMT10plex	40512	Developmentally-regulated GTP-binding protein 1 OS=Mus musculus GN=Drg1 PE=1 SV=1
4345	997	P47811|MK14_MOUSE	132.52	11	11	2.09E+07	4	3	7	Carbamidomethylation; TMT10plex	41287	Mitogen-activated protein kinase 14 OS=Mus musculus GN=Mapk14 PE=1 SV=3
1325	1280	O88428|PAPS2_MOUSE	132.44	7	7	8.58E+06	5	3	7	TMT10plex	70351	Bifunctional 3'-phosphoadenosine 5'-phosphosulfate synthase 2 OS=Mus musculus GN=Papss2 PE=1 SV=2
2016	1430	Q9DC50|OCTC_MOUSE	132.39	7	7	1.93E+06	5	2	6	Carbamidomethylation; TMT10plex	70264	Peroxisomal carnitine O-octanoyltransferase OS=Mus musculus GN=Crot PE=1 SV=1
7113	809	Q8BTZ7|GMPPB_MOUSE	132.29	16	16	5.99E+07	5	4	5	Carbamidomethylation; TMT10plex	39917	Mannose-1-phosphate guanyltransferase beta OS=Mus musculus GN=Gmppb PE=1 SV=1
4673	775	Q9CPU0|LGUL_MOUSE	132.23	28	28	3.96E+07	6	6	9	Carbamidomethylation; TMT10plex	20810	Lactoylglutathione lyase OS=Mus musculus GN=Glo1 PE=1 SV=3
4363	1714	P01673|KV3AL_MOUSE	132.2	32	32		5	0	8	Carbamidomethylation; TMT10plex; Deamidation (NQ)	11987	Ig kappa chain V-III region PC 2485/PC 4039 OS=Mus musculus PE=1 SV=1
4694	1689	P01671|KV3AJ_MOUSE	132.2	32	32		5	0	8	Carbamidomethylation; TMT10plex; Deamidation (NQ)	12010	Ig kappa chain V-III region PC 7175 OS=Mus musculus PE=1 SV=1
4394	2076	P01843|LAC1_MOUSE	132.18	34	34	7.57E+07	2	2	2	TMT10plex	11575	Ig lambda-1 chain C region OS=Mus musculus PE=1 SV=1
4394	2077	tr|A0A0G2JE99|A0A0G2JE99_MOUSE	132.18	34	34	7.57E+07	2	2	2	TMT10plex	11694	Protein Iglc1 (Fragment) OS=Mus musculus GN=Iglc1 PE=4 SV=1
5074	1007	P35279|RAB6A_MOUSE	132.14	16	16	1.57E+06	4	1	5	TMT10plex	23590	Ras-related protein Rab-6A OS=Mus musculus GN=Rab6a PE=1 SV=4
2268	924	Q9Z1K5|ARI1_MOUSE	132.07	8	8	2.03E+07	4	4	8	Carbamidomethylation; TMT10plex	64017	E3 ubiquitin-protein ligase ARIH1 OS=Mus musculus GN=Arih1 PE=1 SV=3
3464	904	Q9Z0H8|CLIP2_MOUSE	131.85	5	5	1.38E+06	6	3	6	TMT10plex	115910	CAP-Gly domain-containing linker protein 2 OS=Mus musculus GN=Clip2 PE=1 SV=2
3735	1365	P61079|UB2D3_MOUSE	131.8	27	27	4.52E+07	5	2	13	Carbamidomethylation; TMT10plex; Deamidation (NQ)	16687	Ubiquitin-conjugating enzyme E2 D3 OS=Mus musculus GN=Ube2d3 PE=1 SV=1
3735	1390	P62838|UB2D2_MOUSE	131.8	27	27	4.52E+07	5	2	13	Carbamidomethylation; TMT10plex; Deamidation (NQ)	16735	Ubiquitin-conjugating enzyme E2 D2 OS=Mus musculus GN=Ube2d2 PE=1 SV=1
2265	709	P14069|S10A6_MOUSE	131.73	57	57	1.81E+09	8	7	21	TMT10plex	10051	Protein S100-A6 OS=Mus musculus GN=S100a6 PE=1 SV=3
5068	792	P31532|SAA4_MOUSE	131.55	32	32	7.94E+07	5	5	9	TMT10plex	15088	Serum amyloid A-4 protein OS=Mus musculus GN=Saa4 PE=1 SV=2
531	932	O54824|IL16_MOUSE	131.53	3	3	9.98E+06	3	3	4	TMT10plex	141435	Pro-interleukin-16 OS=Mus musculus GN=Il16 PE=1 SV=3
7120	1709	P01664|KV3AC_MOUSE	131.41	36	36		5	0	5	TMT10plex; Deamidation (NQ)	11964	Ig kappa chain V-III region CBPC 101 OS=Mus musculus PE=1 SV=1
3712	685	Q3UM45|PP1R7_MOUSE	131.41	16	16	1.69E+07	7	7	9	TMT10plex	41292	Protein phosphatase 1 regulatory subunit 7 OS=Mus musculus GN=Ppp1r7 PE=1 SV=2
2839	1031	O88685|PRS6A_MOUSE	131.36	11	11	2.30E+07	6	3	7	Carbamidomethylation; TMT10plex	49549	26S protease regulatory subunit 6A OS=Mus musculus GN=Psmc3 PE=1 SV=2
3467	973	Q99JW4|LIMS1_MOUSE	131.18	11	11	5.21E+07	4	3	7	Carbamidomethylation; TMT10plex; Deamidation (NQ)	37240	LIM and senescent cell antigen-like-containing domain protein 1 OS=Mus musculus GN=Lims1 PE=1 SV=3
3013	1002	Q8VE11|MTMR6_MOUSE	131.14	7	7	9.73E+06	5	3	6	TMT10plex	70933	Myotubularin-related protein 6 OS=Mus musculus GN=Mtmr6 PE=1 SV=1
4002	943	Q64105|SPRE_MOUSE	131.12	17	17	2.20E+07	5	4	9	Carbamidomethylation; TMT10plex	27883	Sepiapterin reductase OS=Mus musculus GN=Spr PE=1 SV=1
4677	831	P68040|RACK1_MOUSE	131.04	14	14	1.72E+07	5	4	7	Carbamidomethylation; TMT10plex	35077	Receptor of activated protein C kinase 1 OS=Mus musculus GN=Rack1 PE=1 SV=3
5474	894	P01647|KV5AE_MOUSE	131.03	40	40		5	0	7	Carbamidomethylation; TMT10plex	11965	Ig kappa chain V-V region HP 124E1 OS=Mus musculus PE=1 SV=1
4370	1398	P23591|FCL_MOUSE	130.83	12	12	2.30E+07	3	2	4	TMT10plex	35878	GDP-L-fucose synthase OS=Mus musculus GN=Tsta3 PE=1 SV=3
2837	994	Q9QYG0|NDRG2_MOUSE	130.78	12	12	2.26E+07	4	3	8	TMT10plex	40789	Protein NDRG2 OS=Mus musculus GN=Ndrg2 PE=1 SV=1
4007	1054	Q68FH4|GALK2_MOUSE	130.75	8	8	3.96E+07	4	3	4	TMT10plex	50503	N-acetylgalactosamine kinase OS=Mus musculus GN=Galk2 PE=1 SV=1
1705	845	Q91YX0|THMS2_MOUSE	130.62	9	9	1.55E+07	5	4	6	Carbamidomethylation; TMT10plex	74378	Protein THEMIS2 OS=Mus musculus GN=Themis2 PE=1 SV=2
3263	1395	O54724|PTRF_MOUSE	130.45	11	11	2.44E+07	4	2	11	TMT10plex	43954	Polymerase I and transcript release factor OS=Mus musculus GN=Ptrf PE=1 SV=1
1262	1663	Q9R0E2|PLOD1_MOUSE	130.42	5	5	6.73E+05	2	1	2	TMT10plex	83595	Procollagen-lysine 2-oxoglutarate 5-dioxygenase 1 OS=Mus musculus GN=Plod1 PE=1 SV=1
2270	939	P38647|GRP75_MOUSE	130.33	7	7	7.50E+06	6	4	10	TMT10plex	73461	Stress-70 protein mitochondrial OS=Mus musculus GN=Hspa9 PE=1 SV=3
1259	1169	tr|Q91Z40|Q91Z40_MOUSE	130.32	5	5	9.02E+06	3	3	3	TMT10plex	72721	Gbp6 protein OS=Mus musculus GN=Gbp7 PE=1 SV=2
2842	1171	Q6PHN9|RAB35_MOUSE	130.25	16	16		4	0	18	TMT10plex	23025	Ras-related protein Rab-35 OS=Mus musculus GN=Rab35 PE=1 SV=1
5949	803	P49586|PCY1A_MOUSE	130.24	14	14	1.64E+07	5	4	5	Carbamidomethylation; TMT10plex	41667	Choline-phosphate cytidylyltransferase A OS=Mus musculus GN=Pcyt1a PE=1 SV=1
7115	970	Q8VD62|CK068_MOUSE	130.22	18	18	3.69E+07	5	5	5	TMT10plex	27539	UPF0696 protein C11orf68 homolog OS=Mus musculus GN=Bles03 PE=1 SV=1
2007	898	Q07797|LG3BP_MOUSE	130.12	8	8	2.58E+07	4	4	5	Carbamidomethylation; TMT10plex	64491	Galectin-3-binding protein OS=Mus musculus GN=Lgals3bp PE=1 SV=1
932	1086	tr|Q8VHM5|Q8VHM5_MOUSE	130.11	6	6		5	0	6	Carbamidomethylation; TMT10plex	70888	Heterogeneous nuclear ribonucleoprotein R OS=Mus musculus GN=Hnrnpr PE=1 SV=1
5095	1356	Q9Z130|HNRDL_MOUSE	130.08	10	10	2.23E+07	4	3	4	Carbamidomethylation; TMT10plex	33559	Heterogeneous nuclear ribonucleoprotein D-like OS=Mus musculus GN=Hnrnpdl PE=1 SV=1
3261	1252	tr|A0A0B4J1J0|A0A0B4J1J0_MOUSE	130.02	33	33	1.59E+07	3	2	3	TMT10plex	12808	Protein Igkv4-50 (Fragment) OS=Mus musculus GN=Igkv4-50 PE=4 SV=1
4012	1089	Q8BVI4|DHPR_MOUSE	129.95	17	17	6.27E+07	4	4	5	Carbamidomethylation; TMT10plex; Deamidation (NQ)	25570	Dihydropteridine reductase OS=Mus musculus GN=Qdpr PE=1 SV=2
2276	1240	tr|Q8BML9|Q8BML9_MOUSE	129.88	4	4	4.59E+06	4	2	4	Carbamidomethylation; TMT10plex	87677	Glutaminyl-tRNA synthetase OS=Mus musculus GN=Qars PE=1 SV=1
7824	2211	tr|A0A075B5K6|A0A075B5K6_MOUSE	129.8	31	31	6.13E+06	2	1	6	Carbamidomethylation; TMT10plex; Deamidation (NQ)	13057	Protein Igkv2-109 (Fragment) OS=Mus musculus GN=Igkv2-109 PE=4 SV=4
5471	811	P35293|RAB18_MOUSE	129.73	23	23	1.18E+06	5	3	8	TMT10plex	23035	Ras-related protein Rab-18 OS=Mus musculus GN=Rab18 PE=1 SV=2
4332	763	Q3UHD6|SNX27_MOUSE	129.73	10	10	2.01E+07	5	5	5	TMT10plex	60989	Sorting nexin-27 OS=Mus musculus GN=Snx27 PE=1 SV=2
1709	1234	Q64437|ADH7_MOUSE	129.7	10	10	1.82E+06	4	1	5	Carbamidomethylation; TMT10plex	39904	Alcohol dehydrogenase class 4 mu/sigma chain OS=Mus musculus GN=Adh7 PE=2 SV=2
2678	961	Q9CXF4|TBC15_MOUSE	129.69	7	7	9.83E+06	5	3	7	Carbamidomethylation; TMT10plex	76527	TBC1 domain family member 15 OS=Mus musculus GN=Tbc1d15 PE=1 SV=1
7158	1703	Q9JI75|NQO2_MOUSE	129.61	10	10	3.97E+07	3	3	3	TMT10plex	26248	Ribosyldihydronicotinamide dehydrogenase [quinone] OS=Mus musculus GN=Nqo2 PE=1 SV=3
4323	544	O09131|GSTO1_MOUSE	129.57	25	25	8.47E+07	7	7	9	Carbamidomethylation; TMT10plex	27498	Glutathione S-transferase omega-1 OS=Mus musculus GN=Gsto1 PE=1 SV=2
5970	1729	tr|A0A0G2JE31|A0A0G2JE31_MOUSE	129.46	30	30		4	0	6	Carbamidomethylation; TMT10plex; Deamidation (NQ)	13083	Protein Igkv3-7 (Fragment) OS=Mus musculus GN=Igkv3-7 PE=4 SV=4
2681	1071	Q8K0Q5|RHG18_MOUSE	129.44	6	6	1.50E+07	5	3	6	TMT10plex	74930	Rho GTPase-activating protein 18 OS=Mus musculus GN=Arhgap18 PE=1 SV=1
4013	1108	P18337|LYAM1_MOUSE	129.16	10	10	5.55E+07	3	3	4	Carbamidomethylation; TMT10plex	42288	L-selectin OS=Mus musculus GN=Sell PE=1 SV=1
4357	1135	P61211|ARL1_MOUSE	129.04	23	23	1.39E+07	5	3	7	TMT10plex	20412	ADP-ribosylation factor-like protein 1 OS=Mus musculus GN=Arl1 PE=1 SV=1
4011	1073	P09813|APOA2_MOUSE	129.03	35	35	4.22E+07	6	3	13	TMT10plex	11309	Apolipoprotein A-II OS=Mus musculus GN=Apoa2 PE=1 SV=2
5070	884	Q8BHZ0|FA49A_MOUSE	129.02	14	14	3.79E+07	6	3	6	Carbamidomethylation; TMT10plex	37343	Protein FAM49A OS=Mus musculus GN=Fam49a PE=1 SV=1
4336	840	Q8BWY3|ERF1_MOUSE	129	10	10	3.27E+07	5	4	7	Carbamidomethylation; TMT10plex	49031	Eukaryotic peptide chain release factor subunit 1 OS=Mus musculus GN=Etf1 PE=1 SV=4
2009	1021	P06328|HVM49_MOUSE	128.93	32	32		6	0	21	TMT10plex; Oxidation (HW)	12834	Ig heavy chain V region VH558 B4 OS=Mus musculus PE=1 SV=1
3459	759	Q8VBW6|ULA1_MOUSE	128.93	12	12	6.71E+06	7	4	9	Carbamidomethylation; TMT10plex	60274	NEDD8-activating enzyme E1 regulatory subunit OS=Mus musculus GN=Nae1 PE=1 SV=1
3503	1706	Q6R0H7|GNAS1_MOUSE	128.88	3	3	9.73E+05	4	1	8	TMT10plex	121505	Guanine nucleotide-binding protein G(s) subunit alpha isoforms XLas OS=Mus musculus GN=Gnas PE=1 SV=1
1932	2039	tr|A0A0A6YX66|A0A0A6YX66_MOUSE	128.85	18	18		4	0	17	Carbamidomethylation; TMT10plex	13128	Protein Ighv1-20 (Fragment) OS=Mus musculus GN=Ighv1-20 PE=4 SV=1
5475	915	P62492|RB11A_MOUSE	128.83	20	20		5	0	7	TMT10plex	24394	Ras-related protein Rab-11A OS=Mus musculus GN=Rab11a PE=1 SV=3
375	2661	tr|E9PVZ8|E9PVZ8_MOUSE	128.78	3	3		18	0	37	TMT10plex	370154	Protein Golgb1 OS=Mus musculus GN=Golgb1 PE=1 SV=1
3244	779	Q9CXW3|CYBP_MOUSE	128.72	26	26	3.53E+07	6	4	8	TMT10plex	26510	Calcyclin-binding protein OS=Mus musculus GN=Cacybp PE=1 SV=1
4699	1303	P33622|APOC3_MOUSE	128.68	32	32	4.91E+07	3	2	7	TMT10plex; Oxidation (HW)	10982	Apolipoprotein C-III OS=Mus musculus GN=Apoc3 PE=1 SV=2
1811	1107	Q9DBS5|KLC4_MOUSE	128.44	7	7		3	0	3	Carbamidomethylation; TMT10plex	68613	Kinesin light chain 4 OS=Mus musculus GN=Klc4 PE=1 SV=1
7396	5571	tr|A0A0B4J1I7|A0A0B4J1I7_MOUSE	128.41	17	17	2.67E+07	3	1	7	TMT10plex	12752	Protein Igkv4-68 (Fragment) OS=Mus musculus GN=Igkv4-68 PE=4 SV=1
3501	1675	P97855|G3BP1_MOUSE	128.41	6	6	1.06E+07	2	2	2	Carbamidomethylation; TMT10plex	51829	Ras GTPase-activating protein-binding protein 1 OS=Mus musculus GN=G3bp1 PE=1 SV=1
5067	777	P70677|CASP3_MOUSE	128.34	19	19	1.12E+07	5	3	8	Carbamidomethylation; TMT10plex	31475	Caspase-3 OS=Mus musculus GN=Casp3 PE=1 SV=1
7738	1179	Q9D358|PPAC_MOUSE	128.19	20	20	3.92E+07	3	3	5	Carbamidomethylation; TMT10plex	18192	Low molecular weight phosphotyrosine protein phosphatase OS=Mus musculus GN=Acp1 PE=1 SV=3
1196	1528	Q9Z0R4|ITSN1_MOUSE	128.13	3	3	1.35E+07	9	2	18	TMT10plex	194296	Intersectin-1 OS=Mus musculus GN=Itsn1 PE=1 SV=2
2520	952	Q8CHC4|SYNJ1_MOUSE	128.08	3	3	3.15E+07	5	4	5	TMT10plex	172616	Synaptojanin-1 OS=Mus musculus GN=Synj1 PE=1 SV=3
5484	1156	P61089|UBE2N_MOUSE	127.95	25	25	5.66E+07	3	3	4	TMT10plex	17138	Ubiquitin-conjugating enzyme E2 N OS=Mus musculus GN=Ube2n PE=1 SV=1
3486	1317	tr|A0A0A6YXQ0|A0A0A6YXQ0_MOUSE	127.94	23	23	7.60E+06	4	1	7	Carbamidomethylation; TMT10plex	13185	Protein Ighv8-8 (Fragment) OS=Mus musculus GN=Ighv8-8 PE=4 SV=1
1462	1281	P41245|MMP9_MOUSE	127.94	5	5	4.16E+06	3	2	3	Carbamidomethylation; TMT10plex	80535	Matrix metalloproteinase-9 OS=Mus musculus GN=Mmp9 PE=1 SV=2
1925	1090	P04104|K2C1_MOUSE	127.9	5	5	1.75E+07	4	1	8	TMT10plex	65606	Keratin type II cytoskeletal 1 OS=Mus musculus GN=Krt1 PE=1 SV=4
4020	1247	P15379|CD44_MOUSE	127.9	4	4	1.07E+08	4	3	7	Carbamidomethylation; TMT10plex	85617	CD44 antigen OS=Mus musculus GN=Cd44 PE=1 SV=3
1533	817	tr|F8VQ07|F8VQ07_MOUSE	127.74	8	8	2.10E+07	8	4	20	Carbamidomethylation; TMT10plex	70174	Protein 5830473C10Rik OS=Mus musculus GN=5830473C10Rik PE=1 SV=2
3474	1085	Q8BFR4|GNS_MOUSE	127.34	7	7	1.62E+07	4	3	5	Carbamidomethylation; TMT10plex	61175	N-acetylglucosamine-6-sulfatase OS=Mus musculus GN=Gns PE=1 SV=1
4704	1341	tr|A0A075B5Y3|A0A075B5Y3_MOUSE	127.29	24	24		4	0	11	Carbamidomethylation; TMT10plex	12763	Protein Ighv1-80 (Fragment) OS=Mus musculus GN=Ighv1-80 PE=1 SV=1
7111	810	Q91XR9|GPX42_MOUSE	127.21	18	18	1.32E+07	6	5	6	Carbamidomethylation; TMT10plex	29252	Phospholipid hydroperoxide glutathione peroxidase nuclear OS=Mus musculus GN=Gpx4 PE=1 SV=3
4693	1710	tr|A0A075B5P0|A0A075B5P0_MOUSE	126.88	34	34		4	0	8	Carbamidomethylation; TMT10plex; Deamidation (NQ)	12916	Protein Igkv3-2 (Fragment) OS=Mus musculus GN=Igkv3-2 PE=4 SV=7
2841	1131	P14733|LMNB1_MOUSE	126.84	7	7	2.94E+06	7	1	10	TMT10plex	66786	Lamin-B1 OS=Mus musculus GN=Lmnb1 PE=1 SV=3
2522	1016	Q9EQH2|ERAP1_MOUSE	126.84	6	6	1.06E+07	7	3	8	TMT10plex	106599	Endoplasmic reticulum aminopeptidase 1 OS=Mus musculus GN=Erap1 PE=1 SV=2
2402	1097	O35887|CALU_MOUSE	126.75	13	13	3.26E+07	3	3	4	TMT10plex	37064	Calumenin OS=Mus musculus GN=Calu PE=1 SV=1
6504	1203	tr|A0A075B5R4|A0A075B5R4_MOUSE	126.72	27	27		3	0	8	Carbamidomethylation; TMT10plex	12992	Protein Ighv14-1 (Fragment) OS=Mus musculus GN=Ighv14-1 PE=1 SV=1
1821	1796	P53996|CNBP_MOUSE	126.58	17	17	3.06E+07	2	2	6	Carbamidomethylation; TMT10plex; Deamidation (NQ)	19592	Cellular nucleic acid-binding protein OS=Mus musculus GN=Cnbp PE=1 SV=2
3460	767	Q08857|CD36_MOUSE	126.48	13	13	3.59E+07	6	5	8	Carbamidomethylation; TMT10plex; Deamidation (NQ)	52698	Platelet glycoprotein 4 OS=Mus musculus GN=Cd36 PE=1 SV=2
3254	1078	Q99LI8|HGS_MOUSE	126.45	5	5	1.44E+07	4	3	4	Carbamidomethylation; TMT10plex	86015	Hepatocyte growth factor-regulated tyrosine kinase substrate OS=Mus musculus GN=Hgs PE=1 SV=2
3475	1099	Q8BMS9|RASF2_MOUSE	126.44	12	12	1.83E+07	4	3	6	TMT10plex	37973	Ras association domain-containing protein 2 OS=Mus musculus GN=Rassf2 PE=1 SV=1
6483	851	Q9R062|GLYG_MOUSE	126.42	14	14	6.62E+07	5	4	7	TMT10plex	37402	Glycogenin-1 OS=Mus musculus GN=Gyg1 PE=1 SV=3
1538	1093	Q8VED5|K2C79_MOUSE	126.42	5	5		3	0	14	TMT10plex	57552	Keratin type II cytoskeletal 79 OS=Mus musculus GN=Krt79 PE=1 SV=2
172	7967	Q91ZU6|DYST_MOUSE	126.3	2	2		24	0	40	Carbamidomethylation; TMT10plex	834234	Dystonin OS=Mus musculus GN=Dst PE=1 SV=2
5071	910	Q9WV54|ASAH1_MOUSE	126.08	11	11	3.18E+07	4	4	7	TMT10plex	44670	Acid ceramidase OS=Mus musculus GN=Asah1 PE=1 SV=1
4018	1168	tr|A0A0A6YVW3|A0A0A6YVW3_MOUSE	125.98	28	28		4	0	11	TMT10plex	12933	Protein Ighv1-23 (Fragment) OS=Mus musculus GN=Ighv1-23 PE=4 SV=1
4004	963	Q62384|ZPR1_MOUSE	125.91	9	9	1.82E+07	6	3	8	TMT10plex	50715	Zinc finger protein ZPR1 OS=Mus musculus GN=Zpr1 PE=1 SV=1
5665	4612	tr|A0A0A6YYE5|A0A0A6YYE5_MOUSE	125.9	13	13		3	0	7	TMT10plex	12820	Protein Igkv4-78 (Fragment) OS=Mus musculus GN=Igkv4-78 PE=4 SV=2
5581	3087	tr|A0A0B4J1I3|A0A0B4J1I3_MOUSE	125.9	13	13		3	0	7	TMT10plex	12892	Protein Igkv4-74 (Fragment) OS=Mus musculus GN=Igkv4-74 PE=4 SV=1
5954	1037	P35585|AP1M1_MOUSE	125.9	11	11	1.90E+07	5	3	6	TMT10plex; Deamidation (NQ)	48543	AP-1 complex subunit mu-1 OS=Mus musculus GN=Ap1m1 PE=1 SV=3
7743	1263	Q91V41|RAB14_MOUSE	125.86	17	17	2.10E+07	3	2	6	Carbamidomethylation; TMT10plex	23897	Ras-related protein Rab-14 OS=Mus musculus GN=Rab14 PE=1 SV=3
1403	1279	Q4KMM3|OXR1_MOUSE	125.84	6	6	1.03E+07	3	3	3	TMT10plex	95912	Oxidation resistance protein 1 OS=Mus musculus GN=Oxr1 PE=1 SV=3
4346	1010	O88448|KLC2_MOUSE	125.79	9	9		5	0	5	Carbamidomethylation; TMT10plex	66662	Kinesin light chain 2 OS=Mus musculus GN=Klc2 PE=1 SV=1
3005	861	Q9CYZ2|TPD54_MOUSE	125.78	22	22	1.77E+07	7	4	15	TMT10plex	24043	Tumor protein D54 OS=Mus musculus GN=Tpd52l2 PE=1 SV=1
5076	1075	Q64261|CDK6_MOUSE	125.68	15	15	1.17E+07	4	2	5	Carbamidomethylation; TMT10plex	37028	Cyclin-dependent kinase 6 OS=Mus musculus GN=Cdk6 PE=1 SV=2
4341	1128	Q8BK48|EST2E_MOUSE	125.59	8	8	3.94E+06	5	1	7	TMT10plex; Oxidation (HW)	62318	Pyrethroid hydrolase Ces2e OS=Mus musculus GN=Ces2e PE=1 SV=1
2675	897	P63328|PP2BA_MOUSE	125.52	10	10	1.67E+07	6	3	6	TMT10plex	58644	Serine/threonine-protein phosphatase 2B catalytic subunit alpha isoform OS=Mus musculus GN=Ppp3ca PE=1 SV=1
4340	934	P70389|ALS_MOUSE	125.52	7	7	1.69E+07	4	3	5	TMT10plex	66960	Insulin-like growth factor-binding protein complex acid labile subunit OS=Mus musculus GN=Igfals PE=1 SV=1
3266	1438	P39654|LOX15_MOUSE	125.47	7	7	2.17E+06	5	2	6	TMT10plex	75445	Arachidonate 15-lipoxygenase OS=Mus musculus GN=Alox15 PE=1 SV=4
1922	1001	Q8BWG8|ARRB1_MOUSE	125.43	9	9		4	0	7	Carbamidomethylation; TMT10plex	46973	Beta-arrestin-1 OS=Mus musculus GN=Arrb1 PE=1 SV=1
3468	987	P11438|LAMP1_MOUSE	125.29	10	10	7.63E+07	5	3	9	TMT10plex	43865	Lysosome-associated membrane glycoprotein 1 OS=Mus musculus GN=Lamp1 PE=1 SV=2
3019	1056	Q6PIP5|NUDC1_MOUSE	125.29	10	10	1.26E+07	7	3	13	TMT10plex	66705	NudC domain-containing protein 1 OS=Mus musculus GN=Nudcd1 PE=1 SV=2
3497	1551	P34914|HYES_MOUSE	125.24	7	7	8.09E+06	3	2	4	TMT10plex	62515	Bifunctional epoxide hydrolase 2 OS=Mus musculus GN=Ephx2 PE=1 SV=2
2145	1314	P54310|LIPS_MOUSE	125.24	6	6	4.14E+06	4	3	4	TMT10plex	83348	Hormone-sensitive lipase OS=Mus musculus GN=Lipe PE=1 SV=2
7117	1106	Q9CR95|NECP1_MOUSE	125.17	13	13	1.37E+07	4	3	4	TMT10plex	29639	Adaptin ear-binding coat-associated protein 1 OS=Mus musculus GN=Necap1 PE=1 SV=2
2144	1189	Q9D281|NXP20_MOUSE	124.99	7	7	1.93E+07	4	3	7	Carbamidomethylation; TMT10plex	61013	Protein Noxp20 OS=Mus musculus GN=Fam114a1 PE=1 SV=1
5125	2004	P63168|DYL1_MOUSE	124.92	33	33	9.95E+06	2	2	3	Carbamidomethylation; TMT10plex; Deamidation (NQ)	10366	Dynein light chain 1 cytoplasmic OS=Mus musculus GN=Dynll1 PE=1 SV=1
4014	1138	P62996|TRA2B_MOUSE	124.67	14	14	2.73E+07	4	4	5	Carbamidomethylation; TMT10plex; Deamidation (NQ)	33666	Transformer-2 protein homolog beta OS=Mus musculus GN=Tra2b PE=1 SV=1
4008	1062	P63254|CRIP1_MOUSE	124.62	68	68	1.52E+08	5	4	12	Carbamidomethylation; TMT10plex	8550	Cysteine-rich protein 1 OS=Mus musculus GN=Crip1 PE=1 SV=2
3741	1407	Q9R1T4|SEPT6_MOUSE	124.54	6	6		3	0	3	TMT10plex	49620	Septin-6 OS=Mus musculus GN=Sept6 PE=1 SV=4
591	2116	Q8VD75|HIP1_MOUSE	124.37	4	4	9.23E+06	5	1	33	TMT10plex	115202	Huntingtin-interacting protein 1 OS=Mus musculus GN=Hip1 PE=1 SV=2
3742	1429	B2RSH2|GNAI1_MOUSE	124.24	8	8		3	0	7	Carbamidomethylation; TMT10plex	40361	Guanine nucleotide-binding protein G(i) subunit alpha-1 OS=Mus musculus GN=Gnai1 PE=1 SV=1
3457	696	O35295|PURB_MOUSE	124.14	17	17	3.55E+06	6	4	7	Carbamidomethylation; TMT10plex	33901	Transcriptional activator protein Pur-beta OS=Mus musculus GN=Purb PE=1 SV=3
3718	773	Q61655|DD19A_MOUSE	124.09	10	10	9.53E+07	5	1	5	TMT10plex	53933	ATP-dependent RNA helicase DDX19A OS=Mus musculus GN=Ddx19a PE=1 SV=2
3245	791	tr|A0A140T8N9|A0A140T8N9_MOUSE	123.93	35	35	4.18E+07	5	3	13	Carbamidomethylation; TMT10plex	12656	Protein Igkv6-32 (Fragment) OS=Mus musculus GN=Igkv6-32 PE=4 SV=2
5121	1925	Q61820|RANT_MOUSE	123.85	13	13		2	0	8	Carbamidomethylation; TMT10plex; Deamidation (NQ)	24452	GTP-binding nuclear protein Ran testis-specific isoform OS=Mus musculus GN=Rasl2-9 PE=2 SV=1
5959	964	P46638|RB11B_MOUSE	123.78	17	17		4	0	6	TMT10plex	24489	Ras-related protein Rab-11B OS=Mus musculus GN=Rab11b PE=1 SV=3
6484	842	O08738|CASP6_MOUSE	123.64	15	15	6.71E+06	5	3	6	Carbamidomethylation; TMT10plex	31595	Caspase-6 OS=Mus musculus GN=Casp6 PE=1 SV=1
2013	1300	Q5XJY5|COPD_MOUSE	123.62	7	7	2.64E+07	3	3	4	TMT10plex	57230	Coatomer subunit delta OS=Mus musculus GN=Arcn1 PE=1 SV=2
3495	1441	P60670|NPL4_MOUSE	123.62	6	6	8.37E+06	4	2	8	Carbamidomethylation; TMT10plex	68017	Nuclear protein localization protein 4 homolog OS=Mus musculus GN=Nploc4 PE=1 SV=3
2846	1316	P62874|GBB1_MOUSE	123.56	9	9		4	0	14	TMT10plex	37377	Guanine nucleotide-binding protein G(I)/G(S)/G(T) subunit beta-1 OS=Mus musculus GN=Gnb1 PE=1 SV=3
2138	958	Q8BFY9|TNPO1_MOUSE	123.46	5	5	6.87E+06	8	2	14	TMT10plex	102357	Transportin-1 OS=Mus musculus GN=Tnpo1 PE=1 SV=2
1923	1028	P01750|HVM06_MOUSE	123.31	29	29		5	0	22	TMT10plex; Oxidation (HW)	12867	Ig heavy chain V region 102 OS=Mus musculus PE=1 SV=1
1260	1525	Q5SVR0|TBC9B_MOUSE	123.19	4	4	9.53E+06	6	2	14	Carbamidomethylation; TMT10plex	141779	TBC1 domain family member 9B OS=Mus musculus GN=Tbc1d9b PE=1 SV=1
2130	702	Q8C1A5|THOP1_MOUSE	123.15	10	10	5.07E+07	10	6	15	Carbamidomethylation; TMT10plex	78026	Thimet oligopeptidase OS=Mus musculus GN=Thop1 PE=1 SV=1
6482	836	P59999|ARPC4_MOUSE	123.06	35	35	3.01E+07	5	4	6	TMT10plex	19667	Actin-related protein 2/3 complex subunit 4 OS=Mus musculus GN=Arpc4 PE=1 SV=3
3258	1152	Q8VDV3|R3GEF_MOUSE	123.05	17	17	8.15E+06	4	3	5	TMT10plex; Deamidation (NQ)	42713	Guanine nucleotide exchange factor for Rab-3A OS=Mus musculus GN=Rab3il1 PE=1 SV=1
1194	1042	Q9Z2H5|E41L1_MOUSE	122.99	6	6	3.92E+06	7	3	10	TMT10plex	98315	Band 4.1-like protein 1 OS=Mus musculus GN=Epb41l1 PE=1 SV=2
2836	979	Q9D1J1|NECP2_MOUSE	122.89	19	19	1.49E+07	6	2	8	TMT10plex	28598	Adaptin ear-binding coat-associated protein 2 OS=Mus musculus GN=Necap2 PE=1 SV=1
6486	877	Q9CQI3|GMFB_MOUSE	122.7	26	26	1.82E+07	5	2	6	TMT10plex	16723	Glia maturation factor beta OS=Mus musculus GN=Gmfb PE=1 SV=3
3491	1353	Q8K2T1|NMRL1_MOUSE	122.58	12	12	1.06E+07	4	2	12	TMT10plex	34376	NmrA-like family domain-containing protein 1 OS=Mus musculus GN=Nmral1 PE=1 SV=1
9244	1215	P30285|CDK4_MOUSE	122.51	12	12	3.94E+05	3	2	3	Carbamidomethylation; TMT10plex	33751	Cyclin-dependent kinase 4 OS=Mus musculus GN=Cdk4 PE=1 SV=1
3470	1134	Q63932|MP2K2_MOUSE	122.44	13	13	5.56E+06	5	1	7	Carbamidomethylation; TMT10plex; Deamidation (NQ); Methylation(KR)	44402	Dual specificity mitogen-activated protein kinase kinase 2 OS=Mus musculus GN=Map2k2 PE=1 SV=2
1812	1144	tr|D3Z450|D3Z450_MOUSE	122.42	7	7		7	0	15	TMT10plex	45737	Protein Serpina3i OS=Mus musculus GN=Serpina3i PE=1 SV=2
2834	933	P11591|MUP5_MOUSE	122.37	22	22		4	0	11	TMT10plex	20933	Major urinary protein 5 OS=Mus musculus GN=Mup5 PE=2 SV=2
3748	1505	Q5EG47|AAPK1_MOUSE	122.15	6	6	1.98E+07	4	2	4	TMT10plex	63929	5'-AMP-activated protein kinase catalytic subunit alpha-1 OS=Mus musculus GN=Prkaa1 PE=1 SV=2
5092	1328	P18525|HVM54_MOUSE	121.93	27	27		4	0	9	Carbamidomethylation; TMT10plex	12872	Ig heavy chain V region 5-84 OS=Mus musculus PE=1 SV=1
5097	1339	tr|A0A0A6YWC7|A0A0A6YWC7_MOUSE	121.93	27	27		4	0	9	Carbamidomethylation; TMT10plex	13000	Protein Ighv5-15 (Fragment) OS=Mus musculus GN=Ighv5-15 PE=4 SV=1
5096	1362	tr|A0A075B5Q4|A0A075B5Q4_MOUSE	121.93	27	27		4	0	9	Carbamidomethylation; TMT10plex	13075	Protein Ighv5-12 (Fragment) OS=Mus musculus GN=Ighv5-12 PE=4 SV=1
1541	1231	tr|A0A140T8N1|A0A140T8N1_MOUSE	121.83	22	22		3	0	9	Carbamidomethylation; TMT10plex	13167	Protein Igkv1-88 (Fragment) OS=Mus musculus GN=Igkv1-88 PE=4 SV=2
3020	1057	Q9D906|ATG7_MOUSE	121.77	6	6	2.47E+07	5	3	8	Carbamidomethylation; TMT10plex	77520	Ubiquitin-like modifier-activating enzyme ATG7 OS=Mus musculus GN=Atg7 PE=1 SV=1
3029	1404	P18532|HVM61_MOUSE	121.74	28	28		5	0	10	Carbamidomethylation; TMT10plex	13158	Ig heavy chain V region 1B43 OS=Mus musculus PE=1 SV=1
4068	2820	P01809|HVM39_MOUSE	121.7	11	11		3	0	4	Carbamidomethylation; TMT10plex	13105	Ig heavy chain V region X24 OS=Mus musculus PE=1 SV=1
4369	1382	P50295|ARY2_MOUSE	121.64	13	13	9.53E+06	3	2	9	Carbamidomethylation; TMT10plex	33701	Arylamine N-acetyltransferase 2 OS=Mus musculus GN=Nat2 PE=1 SV=1
223	2127	Q6P5H2|NEST_MOUSE	121.64	2	2	1.15E+08	5	2	7	TMT10plex; Deamidation (NQ)	207122	Nestin OS=Mus musculus GN=Nes PE=1 SV=1
4722	1646	Q8K386|RAB15_MOUSE	121.57	13	13		3	0	12	TMT10plex	24318	Ras-related protein Rab-15 OS=Mus musculus GN=Rab15 PE=1 SV=1
196	7396	Q6ZWQ0|SYNE2_MOUSE	121.49	1	1		17	0	21	TMT10plex	782738	Nesprin-2 OS=Mus musculus GN=Syne2 PE=1 SV=2
2137	1192	tr|G3UXE9|G3UXE9_MOUSE	121.48	11	11	1.11E+07	5	1	11	TMT10plex; Oxidation (HW)	44661	Protein Gm8909 OS=Mus musculus GN=Gm8909 PE=1 SV=1
1924	1030	Q8R001|MARE2_MOUSE	121.46	15	15	1.85E+07	4	3	4	Carbamidomethylation; TMT10plex	36946	Microtubule-associated protein RP/EB family member 2 OS=Mus musculus GN=Mapre2 PE=1 SV=1
5481	1058	Q9DAW9|CNN3_MOUSE	121.36	10	10	2.37E+07	4	2	8	Carbamidomethylation; TMT10plex	36429	Calponin-3 OS=Mus musculus GN=Cnn3 PE=1 SV=1
4347	1503	P36916|GNL1_MOUSE	121.3	8	8	1.10E+06	5	3	8	Carbamidomethylation; TMT10plex; Deamidation (NQ)	68771	Guanine nucleotide-binding protein-like 1 OS=Mus musculus GN=Gnl1 PE=1 SV=4
4342	946	Q99JI6|RAP1B_MOUSE	121.22	26	26	2.31E+06	6	1	12	TMT10plex	20825	Ras-related protein Rap-1b OS=Mus musculus GN=Rap1b PE=1 SV=2
722	1966	Q5SUR0|PUR4_MOUSE	121.14	3	3	6.18E+06	3	2	5	TMT10plex; Deamidation (NQ)	144629	Phosphoribosylformylglycinamidine synthase OS=Mus musculus GN=Pfas PE=1 SV=1
8550	2936	O08997|ATOX1_MOUSE	120.92	32	32	2.49E+08	3	3	5	TMT10plex	7338	Copper transport protein ATOX1 OS=Mus musculus GN=Atox1 PE=1 SV=1
933	1518	P26928|HGFL_MOUSE	120.92	4	4	5.45E+06	4	2	7	Carbamidomethylation; TMT10plex	80619	Hepatocyte growth factor-like protein OS=Mus musculus GN=Mst1 PE=2 SV=2
5965	1165	P59279|RAB2B_MOUSE	120.89	18	18		3	0	4	TMT10plex	24198	Ras-related protein Rab-2B OS=Mus musculus GN=Rab2b PE=1 SV=1
3268	1452	O08663|MAP2_MOUSE	120.88	8	8	7.23E+06	3	2	3	Carbamidomethylation; TMT10plex	52922	Methionine aminopeptidase 2 OS=Mus musculus GN=Metap2 PE=1 SV=1
6485	854	Q9DCJ9|NPL_MOUSE	120.81	12	12	2.90E+07	5	4	7	TMT10plex	35130	N-acetylneuraminate lyase OS=Mus musculus GN=Npl PE=1 SV=1
632	1076	Q6NXH9|K2C73_MOUSE	120.81	6	6		4	0	15	Carbamidomethylation; TMT10plex	58911	Keratin type II cytoskeletal 73 OS=Mus musculus GN=Krt73 PE=1 SV=1
2519	893	Q9D2R0|AACS_MOUSE	120.74	6	6	1.62E+07	6	4	11	TMT10plex	75200	Acetoacetyl-CoA synthetase OS=Mus musculus GN=Aacs PE=1 SV=1
2279	1423	tr|Q8K1X4|Q8K1X4_MOUSE	120.71	3	3	4.97E+06	7	1	9	TMT10plex	128905	NCK associated protein 1 like OS=Mus musculus GN=Nckap1l PE=1 SV=1
4379	1759	tr|A0A1B0GSH8|A0A1B0GSH8_MOUSE	120.7	11	11		2	0	2	TMT10plex	28807	Uncharacterized protein (Fragment) OS=Mus musculus PE=4 SV=1
4365	1271	Q8C0E2|VP26B_MOUSE	120.7	10	10	2.04E+06	3	2	4	TMT10plex	39125	Vacuolar protein sorting-associated protein 26B OS=Mus musculus GN=Vps26b PE=1 SV=1
769	808	P35991|BTK_MOUSE	120.7	7	7	8.92E+06	7	4	31	TMT10plex	76438	Tyrosine-protein kinase BTK OS=Mus musculus GN=Btk PE=1 SV=4
4350	1383	Q8K183|PDXK_MOUSE	120.66	17	17	2.48E+07	5	4	9	TMT10plex; Oxidation (HW)	35015	Pyridoxal kinase OS=Mus musculus GN=Pdxk PE=1 SV=1
3727	1066	tr|G3X972|G3X972_MOUSE	120.56	3	3	4.27E+06	5	2	5	Carbamidomethylation; TMT10plex	118581	Protein Sec24c OS=Mus musculus GN=Sec24c PE=1 SV=1
7119	1157	P52912|TIA1_MOUSE	120.55	9	9	1.16E+06	3	1	4	TMT10plex	42800	Nucleolysin TIA-1 OS=Mus musculus GN=Tia1 PE=1 SV=1
5472	829	Q60973|RBBP7_MOUSE	120.41	9	9		7	0	7	TMT10plex	47790	Histone-binding protein RBBP7 OS=Mus musculus GN=Rbbp7 PE=1 SV=1
1930	1700	Q3TBD2|HMHA1_MOUSE	120.38	3	3	1.07E+07	3	2	3	Carbamidomethylation; TMT10plex	122902	Minor histocompatibility protein HA-1 OS=Mus musculus GN=Hmha1 PE=1 SV=2
5948	760	Q99MR6|SRRT_MOUSE	120.02	6	6	3.96E+06	6	5	6	Carbamidomethylation; TMT10plex	100452	Serrate RNA effector molecule homolog OS=Mus musculus GN=Srrt PE=1 SV=1
1025	1172	Q9WVL2|STAT2_MOUSE	119.97	5	5	1.27E+07	4	3	6	TMT10plex; Deamidation (NQ)	105417	Signal transducer and activator of transcription 2 OS=Mus musculus GN=Stat2 PE=1 SV=1
2143	1180	Q9EQG9|C43BP_MOUSE	119.8	5	5	2.25E+07	3	3	4	TMT10plex	71111	Collagen type IV alpha-3-binding protein OS=Mus musculus GN=Col4a3bp PE=1 SV=1
2149	1755	Q99PL5|RRBP1_MOUSE	119.77	2	2	2.14E+06	4	2	7	TMT10plex	172878	Ribosome-binding protein 1 OS=Mus musculus GN=Rrbp1 PE=1 SV=2
3473	1063	O08807|PRDX4_MOUSE	119.64	10	10		3	0	10	TMT10plex; Deamidation (NQ)	31053	Peroxiredoxin-4 OS=Mus musculus GN=Prdx4 PE=1 SV=1
4733	1968	tr|A0A075B5W5|A0A075B5W5_MOUSE	119.6	20	20		3	0	9	Carbamidomethylation; TMT10plex	12750	Protein Ighv1-54 (Fragment) OS=Mus musculus GN=Ighv1-54 PE=4 SV=1
1927	1416	Q9JI10|STK3_MOUSE	119.6	7	7	1.98E+06	4	1	6	TMT10plex	56855	Serine/threonine-protein kinase 3 OS=Mus musculus GN=Stk3 PE=1 SV=1
4349	1048	Q6IFX2|K1C42_MOUSE	119.46	7	7		4	0	9	TMT10plex	50133	Keratin type I cytoskeletal 42 OS=Mus musculus GN=Krt42 PE=1 SV=1
3738	1282	P05208|CEL2A_MOUSE	119.35	14	14	8.24E+06	3	2	3	TMT10plex	28914	Chymotrypsin-like elastase family member 2A OS=Mus musculus GN=Cela2a PE=1 SV=1
4042	1642	P97864|CASP7_MOUSE	119.34	9	9	3.41E+06	2	1	3	TMT10plex	34061	Caspase-7 OS=Mus musculus GN=Casp7 PE=1 SV=2
3256	1137	Q64378|FKBP5_MOUSE	119.31	7	7	1.24E+07	4	3	4	TMT10plex	50966	Peptidyl-prolyl cis-trans isomerase FKBP5 OS=Mus musculus GN=Fkbp5 PE=1 SV=1
2679	1094	Q1HFZ0|NSUN2_MOUSE	119.3	6	6	3.05E+07	6	3	12	Carbamidomethylation; TMT10plex	85452	tRNA (cytosine(34)-C(5))-methyltransferase OS=Mus musculus GN=Nsun2 PE=1 SV=2
5994	1659	P24288|BCAT1_MOUSE	119.19	7	7	1.69E+07	4	4	5	TMT10plex	42791	Branched-chain-amino-acid aminotransferase cytosolic OS=Mus musculus GN=Bcat1 PE=1 SV=2
5960	959	O88958|GNPI1_MOUSE	119	12	12	9.19E+06	5	2	7	TMT10plex	32549	Glucosamine-6-phosphate isomerase 1 OS=Mus musculus GN=Gnpda1 PE=1 SV=3
7141	1580	P01636|KV5A4_MOUSE	118.96	26	26		2	0	4	TMT10plex	12030	Ig kappa chain V-V region MOPC 149 OS=Mus musculus PE=1 SV=1
4679	1162	Q3U0B3|DHR11_MOUSE	118.93	21	21	2.91E+06	4	4	5	Carbamidomethylation; TMT10plex; Deamidation (NQ)	28274	Dehydrogenase/reductase SDR family member 11 OS=Mus musculus GN=Dhrs11 PE=1 SV=1
2018	1707	O08528|HXK2_MOUSE	118.85	3	3		4	0	7	TMT10plex	102535	Hexokinase-2 OS=Mus musculus GN=Hk2 PE=1 SV=1
493	1312	Q9QYC0|ADDA_MOUSE	118.82	4	4	2.37E+06	3	1	3	TMT10plex	80647	Alpha-adducin OS=Mus musculus GN=Add1 PE=1 SV=2
4687	1088	tr|Q91V89|Q91V89_MOUSE	118.67	5	5	3.22E+06	4	2	4	TMT10plex	68995	Protein Ppp2r5d OS=Mus musculus GN=Ppp2r5d PE=1 SV=1
4702	1330	tr|A0A0B4J1H7|A0A0B4J1H7_MOUSE	118.61	22	22	5.45E+07	4	3	11	TMT10plex	13305	Protein Igkv1-135 (Fragment) OS=Mus musculus GN=Igkv1-135 PE=4 SV=1
1820	1718	Q8K3G9|DP13B_MOUSE	118.57	4	4	9.90E+06	2	2	3	TMT10plex	73854	DCC-interacting protein 13-beta OS=Mus musculus GN=Appl2 PE=1 SV=1
6495	1079	Q8C181|MBNL2_MOUSE	118.53	9	9		4	0	6	Carbamidomethylation; TMT10plex	40156	Muscleblind-like protein 2 OS=Mus musculus GN=Mbnl2 PE=2 SV=2
2284	1623	P70268|PKN1_MOUSE	118.51	5	5	5.48E+06	4	2	6	TMT10plex; Deamidation (NQ)	104411	Serine/threonine-protein kinase N1 OS=Mus musculus GN=Pkn1 PE=1 SV=3
7149	1705	O08915|AIP_MOUSE	118.39	9	9	3.39E+06	2	2	2	TMT10plex	37605	AH receptor-interacting protein OS=Mus musculus GN=Aip PE=1 SV=1
4044	1719	Q9QUN9|DKK3_MOUSE	118.37	8	8	1.61E+07	2	2	4	TMT10plex	38388	Dickkopf-related protein 3 OS=Mus musculus GN=Dkk3 PE=2 SV=1
1714	1573	Q9ER72|SYCC_MOUSE	118.34	3	3	5.62E+06	3	2	3	Carbamidomethylation; TMT10plex	94860	Cysteine--tRNA ligase cytoplasmic OS=Mus musculus GN=Cars PE=1 SV=2
4001	928	P62835|RAP1A_MOUSE	118.32	26	26	1.84E+06	6	1	12	TMT10plex	20987	Ras-related protein Rap-1A OS=Mus musculus GN=Rap1a PE=1 SV=1
3007	889	P47962|RL5_MOUSE	118.25	15	15	6.59E+08	6	4	6	TMT10plex	34401	60S ribosomal protein L5 OS=Mus musculus GN=Rpl5 PE=1 SV=3
1814	2987	tr|A0A0B4J1J1|A0A0B4J1J1_MOUSE	118.12	29	29	1.82E+06	3	1	7	Carbamidomethylation; TMT10plex; Deamidation (NQ)	12718	Protein Igkv5-45 (Fragment) OS=Mus musculus GN=Igkv5-45 PE=4 SV=1
674	1413	P06467|HBAZ_MOUSE	118.09	16	16		6	0	43	Carbamidomethylation; TMT10plex	16235	Hemoglobin subunit zeta OS=Mus musculus GN=Hbz PE=2 SV=2
1539	1126	Q3TTY5|K22E_MOUSE	118.09	3	3	5.13E+07	3	1	6	Carbamidomethylation; TMT10plex	70923	Keratin type II cytoskeletal 2 epidermal OS=Mus musculus GN=Krt2 PE=1 SV=1
1540	1173	Q64176|EST1E_MOUSE	117.93	6	6		6	0	15	TMT10plex	61582	Carboxylesterase 1E OS=Mus musculus GN=Ces1e PE=1 SV=1
6501	1216	P62823|RAB3C_MOUSE	117.91	13	13		3	0	5	TMT10plex	25872	Ras-related protein Rab-3C OS=Mus musculus GN=Rab3c PE=1 SV=1
2526	1251	Q9JIF0|ANM1_MOUSE	117.84	7	7	1.89E+07	3	2	4	TMT10plex	42436	Protein arginine N-methyltransferase 1 OS=Mus musculus GN=Prmt1 PE=1 SV=1
4371	1424	P00342|LDHC_MOUSE	117.82	8	8		3	0	11	Carbamidomethylation; TMT10plex	35912	L-lactate dehydrogenase C chain OS=Mus musculus GN=Ldhc PE=1 SV=2
4003	957	Q6P1F6|2ABA_MOUSE	117.8	10	10		6	0	9	TMT10plex	51692	Serine/threonine-protein phosphatase 2A 55 kDa regulatory subunit B alpha isoform OS=Mus musculus GN=Ppp2r2a PE=1 SV=1
2141	990	Q99KY4|GAK_MOUSE	117.79	3	3	1.65E+07	5	4	6	TMT10plex	143640	Cyclin-G-associated kinase OS=Mus musculus GN=Gak PE=1 SV=2
7745	1378	O55135|IF6_MOUSE	117.7	13	13	1.56E+07	4	2	6	Carbamidomethylation; TMT10plex	26511	Eukaryotic translation initiation factor 6 OS=Mus musculus GN=Eif6 PE=1 SV=2
5486	1190	Q9CQM5|TXD17_MOUSE	117.67	28	28	3.99E+07	4	4	7	Carbamidomethylation; TMT10plex	14015	Thioredoxin domain-containing protein 17 OS=Mus musculus GN=Txndc17 PE=1 SV=1
6492	1025	Q8VEB4|PAG15_MOUSE	117.56	9	9	1.09E+07	4	4	4	Carbamidomethylation; TMT10plex	47307	Group XV phospholipase A2 OS=Mus musculus GN=Pla2g15 PE=1 SV=1
3022	1109	P14901|HMOX1_MOUSE	117.47	17	17	7.48E+06	4	3	4	TMT10plex	32929	Heme oxygenase 1 OS=Mus musculus GN=Hmox1 PE=1 SV=1
5975	1350	Q91V64|ISOC1_MOUSE	117.35	15	15	1.36E+06	5	3	6	TMT10plex	32033	Isochorismatase domain-containing protein 1 OS=Mus musculus GN=Isoc1 PE=1 SV=1
6013	2190	tr|A0A0G2JDN5|A0A0G2JDN5_MOUSE	117.33	29	29	8.27E+07	2	1	8	TMT10plex; Deamidation (NQ)	12759	Protein Igkv17-127 (Fragment) OS=Mus musculus GN=Igkv17-127 PE=4 SV=4
1632	1608	Q91VM5|RMXL1_MOUSE	117.27	6	6		2	0	2	TMT10plex	42162	RNA binding motif protein X-linked-like-1 OS=Mus musculus GN=Rbmxl1 PE=2 SV=1
1818	1609	Q9WV02|RBMX_MOUSE	117.27	6	6		2	0	2	TMT10plex	42301	RNA-binding motif protein X chromosome OS=Mus musculus GN=Rbmx PE=1 SV=1
4681	965	Q61414|K1C15_MOUSE	117.25	7	7		4	0	8	TMT10plex	49138	Keratin type I cytoskeletal 15 OS=Mus musculus GN=Krt15 PE=1 SV=2
3280	1850	Q8CI75|DI3L2_MOUSE	117.23	4	4	4.23E+06	4	1	8	TMT10plex	97775	DIS3-like exonuclease 2 OS=Mus musculus GN=Dis3l2 PE=1 SV=1
3713	866	P46061|RAGP1_MOUSE	117.15	12	12	8.54E+06	6	5	6	Carbamidomethylation; TMT10plex; Deamidation (NQ)	63531	Ran GTPase-activating protein 1 OS=Mus musculus GN=Rangap1 PE=1 SV=2
5490	1692	P01670|KV3AI_MOUSE	117.14	32	32		5	0	7	Carbamidomethylation; TMT10plex; Deamidation (NQ)	12039	Ig kappa chain V-III region PC 6684 OS=Mus musculus PE=1 SV=1
841	2089	A6H8H2|DEN4C_MOUSE	117.12	2	2	3.14E+06	5	1	7	TMT10plex	211456	DENN domain-containing protein 4C OS=Mus musculus GN=Dennd4c PE=1 SV=1
5969	1243	Q9CQE5|RGS10_MOUSE	117.05	18	18	1.21E+07	4	4	6	TMT10plex	21151	Regulator of G-protein signaling 10 OS=Mus musculus GN=Rgs10 PE=1 SV=1
4039	1566	Q8VBT9|ASPC1_MOUSE	117.03	7	7	1.04E+07	3	2	5	TMT10plex	59796	Tether containing UBX domain for GLUT4 OS=Mus musculus GN=Aspscr1 PE=1 SV=1
1713	1331	tr|W4VSP4|W4VSP4_MOUSE	116.95	7	7		5	0	15	TMT10plex	42914	Protein Serpinb6c OS=Mus musculus GN=Serpinb6c PE=1 SV=1
1195	1323	tr|V9GX38|V9GX38_MOUSE	116.89	10	10		5	0	16	TMT10plex	37726	Protein Gm17190 OS=Mus musculus GN=Gm17190 PE=1 SV=1
3036	1574	O09110|MP2K3_MOUSE	116.87	8	8	1.38E+07	3	2	6	Carbamidomethylation; TMT10plex	39296	Dual specificity mitogen-activated protein kinase kinase 3 OS=Mus musculus GN=Map2k3 PE=1 SV=2
7153	1817	P98086|C1QA_MOUSE	116.76	10	10	6.76E+06	2	2	3	TMT10plex	25974	Complement C1q subcomponent subunit A OS=Mus musculus GN=C1qa PE=1 SV=2
2286	1797	Q61545|EWS_MOUSE	116.76	4	4	5.08E+06	2	2	3	TMT10plex	68462	RNA-binding protein EWS OS=Mus musculus GN=Ewsr1 PE=1 SV=2
7121	1199	Q9JKP5|MBNL1_MOUSE	116.75	8	8		3	0	5	Carbamidomethylation; TMT10plex	36976	Muscleblind-like protein 1 OS=Mus musculus GN=Mbnl1 PE=1 SV=1
7736	968	Q9WUM5|SUCA_MOUSE	116.66	14	14	8.32E+06	4	4	5	Carbamidomethylation; TMT10plex	36155	Succinate--CoA ligase [ADP/GDP-forming] subunit alpha mitochondrial OS=Mus musculus GN=Suclg1 PE=1 SV=4
2017	1529	Q8VE88|F1142_MOUSE	116.62	6	6	2.67E+06	4	1	5	TMT10plex	54045	Protein FAM114A2 OS=Mus musculus GN=Fam114a2 PE=1 SV=2
1719	2331	tr|B1AVK5|B1AVK5_MOUSE	116.61	2	2		7	0	9	Carbamidomethylation; TMT10plex	164033	Protein Col4a6 OS=Mus musculus GN=Col4a6 PE=1 SV=1
3739	1377	tr|Q61406|Q61406_MOUSE	116.59	7	7	1.61E+07	3	1	8	Carbamidomethylation; TMT10plex	38443	Complement factor H-related 1 OS=Mus musculus GN=Cfhr1 PE=1 SV=1
2531	1426	P24547|IMDH2_MOUSE	116.53	8	8	5.14E+06	3	2	5	TMT10plex	55815	Inosine-5'-monophosphate dehydrogenase 2 OS=Mus musculus GN=Impdh2 PE=1 SV=2
7125	1207	Q6ZWY9|H2B1C_MOUSE	116.44	23	23	8.37E+06	3	1	7	TMT10plex	13906	Histone H2B type 1-C/E/G OS=Mus musculus GN=Hist1h2bc PE=1 SV=3
7125	1210	Q64478|H2B1H_MOUSE	116.44	23	23	8.37E+06	3	1	7	TMT10plex	13920	Histone H2B type 1-H OS=Mus musculus GN=Hist1h2bh PE=1 SV=3
7125	1209	Q8CGP1|H2B1K_MOUSE	116.44	23	23	8.37E+06	3	1	7	TMT10plex	13920	Histone H2B type 1-K OS=Mus musculus GN=Hist1h2bk PE=1 SV=3
7125	1206	Q64525|H2B2B_MOUSE	116.44	23	23	8.37E+06	3	1	7	TMT10plex	13920	Histone H2B type 2-B OS=Mus musculus GN=Hist2h2bb PE=1 SV=3
7125	1211	P10853|H2B1F_MOUSE	116.44	23	23	8.37E+06	3	1	7	TMT10plex	13936	Histone H2B type 1-F/J/L OS=Mus musculus GN=Hist1h2bf PE=1 SV=2
7125	1208	P10854|H2B1M_MOUSE	116.44	23	23	8.37E+06	3	1	7	TMT10plex	13936	Histone H2B type 1-M OS=Mus musculus GN=Hist1h2bm PE=1 SV=2
7125	1212	Q64475|H2B1B_MOUSE	116.44	23	23	8.37E+06	3	1	7	TMT10plex	13952	Histone H2B type 1-B OS=Mus musculus GN=Hist1h2bb PE=1 SV=3
7125	1238	Q8CGP2|H2B1P_MOUSE	116.44	23	23	8.37E+06	3	1	7	TMT10plex	13992	Histone H2B type 1-P OS=Mus musculus GN=Hist1h2bp PE=1 SV=3
309	2813	Q8C8R3|ANK2_MOUSE	116.38	1	1		11	0	27	TMT10plex	426265	Ankyrin-2 OS=Mus musculus GN=Ank2 PE=1 SV=2
3255	1133	Q641P0|ARP3B_MOUSE	116.25	9	9		3	0	5	TMT10plex; Oxidation (HW)	47580	Actin-related protein 3B OS=Mus musculus GN=Actr3b PE=1 SV=1
2853	1697	Q6ZPU9|KBP_MOUSE	116.19	6	6	1.50E+06	4	1	5	TMT10plex; Deamidation (NQ)	71052	KIF1-binding protein OS=Mus musculus GN=Kif1bp PE=1 SV=2
497	2380	Q6P549|SHIP2_MOUSE	116.19	3	3		8	0	41	TMT10plex	138973	Phosphatidylinositol 3 4 5-trisphosphate 5-phosphatase 2 OS=Mus musculus GN=Inppl1 PE=1 SV=1
3492	1370	P01878|IGHA_MOUSE	116.01	10	10		3	0	9	Carbamidomethylation; TMT10plex; Oxidation (HW)	36876	Ig alpha chain C region OS=Mus musculus PE=1 SV=1
4348	1035	P01634|KV5A2_MOUSE	115.95	24	24		5	0	11	Carbamidomethylation; TMT10plex	14902	Ig kappa chain V-V region MOPC 21 OS=Mus musculus PE=1 SV=1
4339	919	tr|Q8BZY3|Q8BZY3_MOUSE	115.95	8	8		4	0	4	TMT10plex	55675	Protein Ddx19b OS=Mus musculus GN=Ddx19b PE=1 SV=1
8455	1055	Q9ERL7|GMFG_MOUSE	115.93	22	22	1.20E+07	4	2	5	TMT10plex	16748	Glia maturation factor gamma OS=Mus musculus GN=Gmfg PE=1 SV=1
1718	2267	P51432|PLCB3_MOUSE	115.93	2	2	0.00E+00	3	1	3	TMT10plex	139487	1-phosphatidylinositol 4 5-bisphosphate phosphodiesterase beta-3 OS=Mus musculus GN=Plcb3 PE=1 SV=2
6508	1333	Q62348|TSN_MOUSE	115.91	13	13	6.46E+06	4	2	4	Carbamidomethylation; TMT10plex	26201	Translin OS=Mus musculus GN=Tsn PE=1 SV=1
3734	1182	Q8CIF4|BTD_MOUSE	115.9	8	8	2.64E+07	3	3	5	TMT10plex	58154	Biotinidase OS=Mus musculus GN=Btd PE=1 SV=2
2689	1408	Q9DAU1|CNPY3_MOUSE	115.88	11	11	1.69E+06	3	1	6	TMT10plex	30538	Protein canopy homolog 3 OS=Mus musculus GN=Cnpy3 PE=1 SV=1
8456	1011	Q9Z0M5|LICH_MOUSE	115.63	9	9	4.51E+07	4	4	5	TMT10plex	45325	Lysosomal acid lipase/cholesteryl ester hydrolase OS=Mus musculus GN=Lipa PE=1 SV=2
2824	733	Q9CQC6|BZW1_MOUSE	115.54	12	12	2.49E+07	7	4	12	TMT10plex	48043	Basic leucine zipper and W2 domain-containing protein 1 OS=Mus musculus GN=Bzw1 PE=1 SV=1
5108	1557	P01679|KV6A5_MOUSE	115.53	24	24		2	0	4	TMT10plex	11502	Ig kappa chain V-VI region J539 OS=Mus musculus PE=1 SV=1
5504	1570	P01677|KV6A3_MOUSE	115.53	24	24		2	0	4	TMT10plex	11568	Ig kappa chain V-VI region TEPC 601/TEPC 191 OS=Mus musculus PE=1 SV=1
5989	1587	P01676|KV6A2_MOUSE	115.53	24	24		2	0	4	TMT10plex	11584	Ig kappa chain V-VI region XRPC 24 OS=Mus musculus PE=1 SV=1
3012	955	Q60972|RBBP4_MOUSE	115.34	7	7		6	0	6	TMT10plex	47656	Histone-binding protein RBBP4 OS=Mus musculus GN=Rbbp4 PE=1 SV=5
721	1541	P35917|VGFR3_MOUSE	115.26	2	2	5.05E+06	2	2	2	Carbamidomethylation; TMT10plex	153016	Vascular endothelial growth factor receptor 3 OS=Mus musculus GN=Flt4 PE=1 SV=1
1816	1359	tr|A0A0B4J1H6|A0A0B4J1H6_MOUSE	115.22	35	35	4.65E+06	4	1	7	Carbamidomethylation; TMT10plex	13131	Protein Igkv2-137 (Fragment) OS=Mus musculus GN=Igkv2-137 PE=4 SV=1
315	5288	Q70FJ1|AKAP9_MOUSE	115.21	2	2		14	0	47	TMT10plex	436231	A-kinase anchor protein 9 OS=Mus musculus GN=Akap9 PE=1 SV=2
5522	1769	P41317|MBL2_MOUSE	115.2	9	9	2.74E+07	2	2	4	TMT10plex	25957	Mannose-binding protein C OS=Mus musculus GN=Mbl2 PE=1 SV=2
410	6937	Q5SSE9|ABCAD_MOUSE	115.18	2	2		15	0	27	Carbamidomethylation; TMT10plex	568904	ATP-binding cassette sub-family A member 13 OS=Mus musculus GN=Abca13 PE=2 SV=1
5080	1673	P36993|PPM1B_MOUSE	115.16	12	12	2.36E+07	3	3	4	Carbamidomethylation; TMT10plex; Deamidation (NQ)	42795	Protein phosphatase 1B OS=Mus musculus GN=Ppm1b PE=1 SV=1
1023	1029	P07744|K2C4_MOUSE	115.13	6	6		6	0	17	Carbamidomethylation; TMT10plex	56283	Keratin type II cytoskeletal 4 OS=Mus musculus GN=Krt4 PE=1 SV=2
3755	1776	Q64213|SF01_MOUSE	115.09	7	7	7.07E+06	3	2	3	Carbamidomethylation; TMT10plex	70403	Splicing factor 1 OS=Mus musculus GN=Sf1 PE=1 SV=6
8458	1174	O35930|GP1BA_MOUSE	114.98	5	5	1.93E+07	3	3	4	Carbamidomethylation; TMT10plex	80055	Platelet glycoprotein Ib alpha chain OS=Mus musculus GN=Gp1ba PE=1 SV=2
3753	1696	P52875|TM165_MOUSE	114.97	7	7	4.57E+05	2	1	6	TMT10plex	34791	Transmembrane protein 165 OS=Mus musculus GN=Tmem165 PE=1 SV=2
1404	1572	P09055|ITB1_MOUSE	114.97	5	5	4.47E+06	5	1	8	TMT10plex	88231	Integrin beta-1 OS=Mus musculus GN=Itgb1 PE=1 SV=1
935	2384	tr|Q8BQ46|Q8BQ46_MOUSE	114.93	3	3	7.14E+06	2	1	2	TMT10plex	58601	Protein Taf15 OS=Mus musculus GN=Taf15 PE=1 SV=1
4030	1440	P15331|PERI_MOUSE	114.86	5	5		4	0	7	TMT10plex	54268	Peripherin OS=Mus musculus GN=Prph PE=1 SV=2
4010	1069	P29452|CASP1_MOUSE	114.8	11	11	1.21E+07	4	3	5	Carbamidomethylation; TMT10plex	45641	Caspase-1 OS=Mus musculus GN=Casp1 PE=1 SV=1
1717	2142	A2AAY5|SPD2B_MOUSE	114.61	2	2	0.00E+00	2	1	5	TMT10plex	101517	SH3 and PX domain-containing protein 2B OS=Mus musculus GN=Sh3pxd2b PE=1 SV=1
5673	4759	tr|A0A0A6YWX2|A0A0A6YWX2_MOUSE	114.55	12	12		3	0	7	Carbamidomethylation; TMT10plex	13045	MCG117764 (Fragment) OS=Mus musculus GN=Ighv1-49 PE=4 SV=1
5492	1232	P01662|KV3AA_MOUSE	114.5	32	32		5	0	7	Carbamidomethylation; TMT10plex	12041	Ig kappa chain V-III region ABPC 22/PC 9245 OS=Mus musculus PE=1 SV=1
5493	1239	P01661|KV3A9_MOUSE	114.5	27	27		5	0	7	Carbamidomethylation; TMT10plex	14291	Ig kappa chain V-III region MOPC 63 OS=Mus musculus PE=1 SV=1
5094	1338	P01783|HVM16_MOUSE	114.44	20	20		4	0	9	Carbamidomethylation; TMT10plex	15071	Ig heavy chain V region MOPC 21 (Fragment) OS=Mus musculus PE=1 SV=1
7131	1425	Q9WTL7|LYPA2_MOUSE	114.44	13	13	1.46E+07	3	2	5	Carbamidomethylation; TMT10plex	24794	Acyl-protein thioesterase 2 OS=Mus musculus GN=Lypla2 PE=1 SV=1
2024	1879	tr|F8VQ29|F8VQ29_MOUSE	114.31	2	2		5	0	7	TMT10plex	185352	Protein Iqgap3 OS=Mus musculus GN=Iqgap3 PE=1 SV=1
1712	1288	O70194|EIF3D_MOUSE	114.25	7	7	3.31E+06	3	3	4	Carbamidomethylation; TMT10plex	63989	Eukaryotic translation initiation factor 3 subunit D OS=Mus musculus GN=Eif3d PE=1 SV=2
4037	1555	tr|A2A4P4|A2A4P4_MOUSE	114.23	5	5		3	0	3	TMT10plex	60506	Protein Gm27029 OS=Mus musculus GN=Gm27029 PE=4 SV=1
3496	1532	P06537|GCR_MOUSE	114.08	5	5	2.50E+06	5	2	6	Carbamidomethylation; TMT10plex; Deamidation (NQ)	86053	Glucocorticoid receptor OS=Mus musculus GN=Nr3c1 PE=1 SV=1
2521	962	Q9QWL7|K1C17_MOUSE	113.84	8	8		5	0	9	TMT10plex	48162	Keratin type I cytoskeletal 17 OS=Mus musculus GN=Krt17 PE=1 SV=3
5110	1598	O89023|TPP1_MOUSE	113.55	5	5	3.35E+07	2	2	5	TMT10plex	61342	Tripeptidyl-peptidase 1 OS=Mus musculus GN=Tpp1 PE=1 SV=2
4352	1074	Q9Z0E6|GBP2_MOUSE	113.51	6	6	7.44E+06	3	3	3	TMT10plex	66740	Guanylate-binding protein 1 OS=Mus musculus GN=Gbp2 PE=1 SV=1
2696	1846	Q9D3H2|OBP1A_MOUSE	113.47	17	17	8.61E+06	2	2	2	Carbamidomethylation; TMT10plex	18469	Odorant-binding protein 1a OS=Mus musculus GN=Obp1a PE=1 SV=2
5101	1873	Q9D1M0|SEC13_MOUSE	113.45	14	14	8.89E+06	3	2	3	Carbamidomethylation; TMT10plex; Deamidation (NQ)	35566	Protein SEC13 homolog OS=Mus musculus GN=Sec13 PE=1 SV=3
4006	1022	Q61781|K1C14_MOUSE	113.35	6	6		4	0	7	TMT10plex	52867	Keratin type I cytoskeletal 14 OS=Mus musculus GN=Krt14 PE=1 SV=2
2278	1397	Q8R422|CD109_MOUSE	113.34	2	2	2.23E+06	5	1	10	TMT10plex	161658	CD109 antigen OS=Mus musculus GN=Cd109 PE=1 SV=1
3493	1376	Q9CPY7|AMPL_MOUSE	113.17	9	9	8.86E+06	5	3	6	TMT10plex	56141	Cytosol aminopeptidase OS=Mus musculus GN=Lap3 PE=1 SV=3
3756	1792	tr|A0A0G2JFU6|A0A0G2JFU6_MOUSE	113.09	21	21		2	0	4	TMT10plex	12629	Protein Igkv4-63 (Fragment) OS=Mus musculus GN=Igkv4-63 PE=1 SV=1
6020	2271	P70202|LXN_MOUSE	113.08	10	10	2.30E+06	3	2	7	TMT10plex	25492	Latexin OS=Mus musculus GN=Lxn PE=1 SV=2
3485	1295	tr|E9Q3L4|E9Q3L4_MOUSE	113.07	3	3		4	0	5	Carbamidomethylation; TMT10plex	104488	Protein AI607873 OS=Mus musculus GN=AI607873 PE=1 SV=2
6488	905	Q9JM14|NT5C_MOUSE	113.04	25	25	1.57E+07	5	3	6	TMT10plex	23076	5'(3')-deoxyribonucleotidase cytosolic type OS=Mus musculus GN=Nt5c PE=1 SV=1
2271	1387	tr|O19441|O19441_MOUSE	112.92	10	10		4	0	8	TMT10plex; Oxidation (HW)	41322	MCG68121 isoform CRA_b OS=Mus musculus GN=H2-Q1 PE=2 SV=1
515	5856	Q70KF4|CMYA5_MOUSE	112.91	1	1		9	0	17	TMT10plex	413043	Cardiomyopathy-associated protein 5 OS=Mus musculus GN=Cmya5 PE=1 SV=2
5517	1711	Q8CG76|ARK72_MOUSE	112.83	10	10	3.96E+06	3	2	3	TMT10plex	40612	Aflatoxin B1 aldehyde reductase member 2 OS=Mus musculus GN=Akr7a2 PE=1 SV=3
2277	1560	P70335|ROCK1_MOUSE	112.78	3	3	1.11E+07	7	2	9	Carbamidomethylation; TMT10plex; Oxidation (HW)	158170	Rho-associated protein kinase 1 OS=Mus musculus GN=Rock1 PE=1 SV=1
1256	940	P50446|K2C6A_MOUSE	112.71	8	8		5	0	18	Carbamidomethylation; TMT10plex; Methylation(KR)	59335	Keratin type II cytoskeletal 6A OS=Mus musculus GN=Krt6a PE=1 SV=3
318	3581	tr|A0A140LJ72|A0A140LJ72_MOUSE	112.67	1	1		13	0	24	TMT10plex	908759	Protein Muc16 OS=Mus musculus GN=Muc16 PE=4 SV=1
3720	899	Q8K124|PKHO2_MOUSE	112.63	9	9	1.99E+07	6	4	6	TMT10plex	53872	Pleckstrin homology domain-containing family O member 2 OS=Mus musculus GN=Plekho2 PE=1 SV=1
7123	1229	tr|A0A0B4J1P4|A0A0B4J1P4_MOUSE	112.62	32	32	7.76E+07	4	3	5	Carbamidomethylation; TMT10plex	13274	Protein Ighv5-16 (Fragment) OS=Mus musculus GN=Ighv5-16 PE=1 SV=1
5961	1098	Q99K70|RRAGC_MOUSE	112.54	9	9	3.07E+05	4	1	4	Carbamidomethylation; TMT10plex	44121	Ras-related GTP-binding protein C OS=Mus musculus GN=Rragc PE=1 SV=1
5078	1127	Q9EPL8|IPO7_MOUSE	112.52	3	3	2.90E+06	3	3	3	Carbamidomethylation; TMT10plex	119486	Importin-7 OS=Mus musculus GN=Ipo7 PE=1 SV=2
5498	1326	Q8BH58|TIPRL_MOUSE	112.33	12	12	1.81E+07	3	2	3	TMT10plex	31254	TIP41-like protein OS=Mus musculus GN=Tiprl PE=1 SV=1
8495	2361	P01666|KV3AE_MOUSE	112.31	26	26		3	0	3	TMT10plex; Deamidation (NQ)	11952	Ig kappa chain V-III region PC 7183 OS=Mus musculus PE=1 SV=1
8496	2392	P01669|KV3AH_MOUSE	112.31	26	26		3	0	3	TMT10plex; Deamidation (NQ)	12011	Ig kappa chain V-III region PC 7769 OS=Mus musculus PE=1 SV=1
8496	2391	P01667|KV3AF_MOUSE	112.31	26	26		3	0	3	TMT10plex; Deamidation (NQ)	12071	Ig kappa chain V-III region PC 6308 OS=Mus musculus PE=1 SV=1
3462	841	Q9QYJ0|DNJA2_MOUSE	112.26	12	12	3.11E+07	7	4	9	Carbamidomethylation; TMT10plex	45746	DnaJ homolog subfamily A member 2 OS=Mus musculus GN=Dnaja2 PE=1 SV=1
8459	1187	Q64433|CH10_MOUSE	112.25	30	30	1.64E+07	3	3	3	TMT10plex	10963	10 kDa heat shock protein mitochondrial OS=Mus musculus GN=Hspe1 PE=1 SV=2
5495	1290	P35276|RAB3D_MOUSE	112.19	13	13		3	0	7	TMT10plex	24416	Ras-related protein Rab-3D OS=Mus musculus GN=Rab3d PE=1 SV=1
5494	1278	Q9CZT8|RAB3B_MOUSE	112.19	13	13		3	0	7	TMT10plex	24757	Ras-related protein Rab-3B OS=Mus musculus GN=Rab3b PE=1 SV=1
2845	1286	Q8BG07|PLD4_MOUSE	112.16	6	6	1.09E+07	3	2	4	TMT10plex	56154	Phospholipase D4 OS=Mus musculus GN=Pld4 PE=1 SV=1
321	6330	E9Q557|DESP_MOUSE	111.98	2	2		9	0	20	TMT10plex	332913	Desmoplakin OS=Mus musculus GN=Dsp PE=1 SV=1
7114	953	P16460|ASSY_MOUSE	111.96	9	9	6.57E+07	5	4	5	TMT10plex	46585	Argininosuccinate synthase OS=Mus musculus GN=Ass1 PE=1 SV=1
2850	1421	P62192|PRS4_MOUSE	111.94	7	7	7.21E+05	3	1	7	TMT10plex	49185	26S protease regulatory subunit 4 OS=Mus musculus GN=Psmc1 PE=1 SV=1
2010	1072	Q9DCV7|K2C7_MOUSE	111.94	6	6		6	0	18	TMT10plex	50709	Keratin type II cytoskeletal 7 OS=Mus musculus GN=Krt7 PE=1 SV=1
1926	1405	Q6ZPJ3|UBE2O_MOUSE	111.93	3	3	6.40E+06	5	3	6	Carbamidomethylation; TMT10plex; Deamidation (NQ)	140834	(E3-independent) E2 ubiquitin-conjugating enzyme UBE2O OS=Mus musculus GN=Ube2o PE=1 SV=3
7788	1987	tr|A0A0A6YVR1|A0A0A6YVR1_MOUSE	111.91	21	21		2	0	5	Carbamidomethylation; TMT10plex	12957	Protein Ighv14-4 (Fragment) OS=Mus musculus GN=Ighv14-4 PE=4 SV=1
6493	1077	P39039|MBL1_MOUSE	111.88	14	14	2.86E+07	4	3	6	Carbamidomethylation; TMT10plex	25396	Mannose-binding protein A OS=Mus musculus GN=Mbl1 PE=1 SV=1
2403	1123	Q8CHH9|SEPT8_MOUSE	111.85	8	8	5.96E+06	3	1	7	TMT10plex	49812	Septin-8 OS=Mus musculus GN=Sept8 PE=1 SV=4
1534	1092	Q8BGZ7|K2C75_MOUSE	111.72	7	7		6	0	19	Carbamidomethylation; TMT10plex; Methylation(KR)	59741	Keratin type II cytoskeletal 75 OS=Mus musculus GN=Krt75 PE=1 SV=1
6496	1101	Q91V76|CK054_MOUSE	111.61	12	12	3.08E+07	4	4	7	Carbamidomethylation; TMT10plex	34996	Ester hydrolase C11orf54 homolog OS=Mus musculus PE=1 SV=1
4721	1682	Q8VDK1|NIT1_MOUSE	111.59	10	10	1.83E+06	3	2	3	Carbamidomethylation; TMT10plex	35705	Nitrilase homolog 1 OS=Mus musculus GN=Nit1 PE=1 SV=2
6519	1481	Q9CZC8|SCRN1_MOUSE	111.57	8	8	7.07E+06	3	2	3	Carbamidomethylation; TMT10plex	46326	Secernin-1 OS=Mus musculus GN=Scrn1 PE=1 SV=1
7150	1739	tr|J3QPQ5|J3QPQ5_MOUSE	111.42	15	15		3	0	4	TMT10plex	16224	Protein Gm10264 OS=Mus musculus GN=Gm10264 PE=3 SV=1
3744	1537	Q80VA0|GALT7_MOUSE	111.3	3	3	1.48E+06	4	1	4	TMT10plex	75419	N-acetylgalactosaminyltransferase 7 OS=Mus musculus GN=Galnt7 PE=1 SV=2
2690	1396	Q99KN2|CIAO1_MOUSE	111.25	10	10	4.79E+06	3	2	4	Carbamidomethylation; TMT10plex	37633	Probable cytosolic iron-sulfur protein assembly protein CIAO1 OS=Mus musculus GN=Ciao1 PE=1 SV=1
772	2265	P58871|TB182_MOUSE	111.16	2	2	3.19E+06	2	1	2	TMT10plex	181824	182 kDa tankyrase-1-binding protein OS=Mus musculus GN=Tnks1bp1 PE=1 SV=2
310	6736	A2AAJ9|OBSCN_MOUSE	111.04	1	1	2.87E+07	13	2	29	TMT10plex	966386	Obscurin OS=Mus musculus GN=Obscn PE=1 SV=2
5508	1571	tr|A0A075B5T0|A0A075B5T0_MOUSE	111.03	21	21		4	0	6	Carbamidomethylation; TMT10plex	14936	Protein Ighv3-8 (Fragment) OS=Mus musculus GN=Ighv3-8 PE=4 SV=2
985	1800	Q9WTK5|NFKB2_MOUSE	111.03	2	2	1.87E+06	1	1	1	TMT10plex	96832	Nuclear factor NF-kappa-B p100 subunit OS=Mus musculus GN=Nfkb2 PE=1 SV=1
4695	1713	P01657|KV3A5_MOUSE	110.89	30	30		4	0	6	Carbamidomethylation; TMT10plex; Deamidation (NQ)	11949	Ig kappa chain V-III region PC 2413 OS=Mus musculus PE=1 SV=1
235	8439	Q8VHE6|DYH5_MOUSE	110.89	2	2		14	0	52	TMT10plex	527563	Dynein heavy chain 5 axonemal OS=Mus musculus GN=Dnah5 PE=1 SV=2
708	6346	tr|L7N1Y0|L7N1Y0_MOUSE	110.8	2	2		14	0	22	TMT10plex	466694	Protein Dnah7b OS=Mus musculus GN=Dnah7b PE=1 SV=1
2411	1725	P19246|NFH_MOUSE	110.64	2	2		3	0	4	Carbamidomethylation; TMT10plex	116994	Neurofilament heavy polypeptide OS=Mus musculus GN=Nefh PE=1 SV=3
503	6374	tr|A0A087WR13|A0A087WR13_MOUSE	110.54	2	2		14	0	22	TMT10plex	462053	Protein Dnah7c OS=Mus musculus GN=Dnah7c PE=1 SV=1
1464	1380	Q8VEJ9|VPS4A_MOUSE	110.41	7	7		4	0	6	TMT10plex	48907	Vacuolar protein sorting-associated protein 4A OS=Mus musculus GN=Vps4a PE=1 SV=1
4686	1038	Q9CXA2|T3HPD_MOUSE	110.37	11	11	2.36E+07	4	3	4	Carbamidomethylation; TMT10plex	37804	Trans-L-3-hydroxyproline dehydratase OS=Mus musculus GN=L3hypdh PE=1 SV=1
1326	1385	Q05D44|IF2P_MOUSE	110.36	4	4	1.13E+07	4	3	4	Carbamidomethylation; TMT10plex	137616	Eukaryotic translation initiation factor 5B OS=Mus musculus GN=Eif5b PE=1 SV=2
4360	1177	P84104|SRSF3_MOUSE	110.29	21	21	0.00E+00	3	1	3	Carbamidomethylation; TMT10plex	19330	Serine/arginine-rich splicing factor 3 OS=Mus musculus GN=Srsf3 PE=1 SV=1
7772	1972	Q64339|ISG15_MOUSE	110.19	16	16	1.75E+07	2	2	2	Carbamidomethylation; TMT10plex	17898	Ubiquitin-like protein ISG15 OS=Mus musculus GN=Isg15 PE=1 SV=4
7752	1510	Q7TQI3|OTUB1_MOUSE	110.17	8	8	3.79E+06	2	2	2	Carbamidomethylation; TMT10plex	31270	Ubiquitin thioesterase OTUB1 OS=Mus musculus GN=Otub1 PE=1 SV=2
7218	2937	tr|A0A0G2JDR3|A0A0G2JDR3_MOUSE	110.03	28	28	3.76E+06	3	2	5	TMT10plex	12996	Protein Igkv9-124 (Fragment) OS=Mus musculus GN=Igkv9-124 PE=1 SV=4
459	7225	Q91XQ0|DYH8_MOUSE	110.02	2	2		15	0	28	TMT10plex	541244	Dynein heavy chain 8 axonemal OS=Mus musculus GN=Dnah8 PE=1 SV=2
3732	1100	Q99J87|DHX58_MOUSE	109.96	5	5	9.36E+06	4	3	5	TMT10plex	76709	Probable ATP-dependent RNA helicase DHX58 OS=Mus musculus GN=Dhx58 PE=1 SV=2
3477	1154	P62196|PRS8_MOUSE	109.95	9	9	3.80E+06	3	2	4	TMT10plex	45626	26S protease regulatory subunit 8 OS=Mus musculus GN=Psmc5 PE=1 SV=1
6491	999	P62869|ELOB_MOUSE	109.94	42	42	6.05E+07	5	4	6	Carbamidomethylation; TMT10plex	13170	Transcription elongation factor B polypeptide 2 OS=Mus musculus GN=Tceb2 PE=1 SV=1
3021	1105	Q8BG02|2ABG_MOUSE	109.92	7	7		4	0	7	TMT10plex	51462	Serine/threonine-protein phosphatase 2A 55 kDa regulatory subunit B gamma isoform OS=Mus musculus GN=Ppp2r2c PE=1 SV=1
1155	1488	Q9R0H5|K2C71_MOUSE	109.92	6	6		4	0	15	TMT10plex	57383	Keratin type II cytoskeletal 71 OS=Mus musculus GN=Krt71 PE=1 SV=1
5985	1515	Q3THG9|AASD1_MOUSE	109.88	7	7		3	0	3	TMT10plex	44971	Alanyl-tRNA editing protein Aarsd1 OS=Mus musculus GN=Aarsd1 PE=1 SV=2
1545	1959	Q8C0E3|TRI47_MOUSE	109.88	6	6	1.68E+06	4	1	4	TMT10plex; Deamidation (NQ)	69912	Tripartite motif-containing protein 47 OS=Mus musculus GN=Trim47 PE=1 SV=2
8454	896	Q9DB60|PGFS_MOUSE	109.85	18	18	2.69E+07	5	4	5	Carbamidomethylation; TMT10plex	21670	Prostamide/prostaglandin F synthase OS=Mus musculus GN=Fam213b PE=1 SV=1
4353	1084	Q08943|SSRP1_MOUSE	109.78	5	5	1.55E+06	4	3	4	TMT10plex	80860	FACT complex subunit SSRP1 OS=Mus musculus GN=Ssrp1 PE=1 SV=2
2529	1391	Q99K48|NONO_MOUSE	109.69	5	5	6.75E+06	3	1	10	TMT10plex	54541	Non-POU domain-containing octamer-binding protein OS=Mus musculus GN=Nono PE=1 SV=3
4362	1220	O88492|PLIN4_MOUSE	109.44	2	2	2.04E+06	5	2	5	TMT10plex	139414	Perilipin-4 OS=Mus musculus GN=Plin4 PE=1 SV=2
4378	1593	Q61210|ARHG1_MOUSE	109.43	4	4	3.54E+06	5	2	7	Carbamidomethylation; TMT10plex	102804	Rho guanine nucleotide exchange factor 1 OS=Mus musculus GN=Arhgef1 PE=1 SV=2
7220	2251	P50543|S10AB_MOUSE	109.41	23	23	3.86E+07	4	4	6	TMT10plex	11083	Protein S100-A11 OS=Mus musculus GN=S100a11 PE=1 SV=1
1156	1751	tr|Q9JLI2|Q9JLI2_MOUSE	109.41	3	3	3.29E+06	4	2	5	Carbamidomethylation; TMT10plex	171968	Collagen type V alpha 3 chain OS=Mus musculus GN=Col5a3 PE=1 SV=1
5099	1366	tr|A0A0A6YXZ4|A0A0A6YXZ4_MOUSE	109.37	23	23	1.39E+07	3	1	10	TMT10plex	13359	Protein Ighv1-62-2 (Fragment) OS=Mus musculus GN=Ighv1-62-2 PE=4 SV=1
3728	1096	Q8VC30|TKFC_MOUSE	109.24	6	6	4.30E+06	4	3	4	TMT10plex	59691	Triokinase/FMN cyclase OS=Mus musculus GN=Tkfc PE=1 SV=1
4381	1693	Q9JL26|FMNL1_MOUSE	109.22	2	2	6.75E+06	3	2	3	TMT10plex	122059	Formin-like protein 1 OS=Mus musculus GN=Fmnl1 PE=1 SV=1
1546	1565	Q6P9R2|OXSR1_MOUSE	109.21	6	6	8.99E+06	4	1	15	TMT10plex	58214	Serine/threonine-protein kinase OSR1 OS=Mus musculus GN=Oxsr1 PE=1 SV=1
6489	1201	P58389|PTPA_MOUSE	109.1	13	13	2.25E+07	4	4	4	TMT10plex; Deamidation (NQ)	36710	Serine/threonine-protein phosphatase 2A activator OS=Mus musculus GN=Ppp2r4 PE=1 SV=1
3743	1482	Q6A028|SWP70_MOUSE	109.01	5	5	1.44E+07	5	2	8	TMT10plex	68996	Switch-associated protein 70 OS=Mus musculus GN=Swap70 PE=1 SV=2
3731	1129	Q9DBB8|DHDH_MOUSE	108.97	11	11	8.00E+06	3	2	3	Carbamidomethylation; TMT10plex	36301	Trans-1 2-dihydrobenzene-1 2-diol dehydrogenase OS=Mus musculus GN=Dhdh PE=1 SV=1
6487	882	Q9JK53|PRELP_MOUSE	108.85	10	10	1.83E+07	4	4	4	TMT10plex	43293	Prolargin OS=Mus musculus GN=Prelp PE=1 SV=2
7764	1805	tr|A0A0B4J1J4|A0A0B4J1J4_MOUSE	108.78	22	22	2.84E+06	2	1	5	Carbamidomethylation; TMT10plex	13354	Protein Ighv9-2 (Fragment) OS=Mus musculus GN=Ighv9-2 PE=4 SV=1
5083	1204	P62204|CALM_MOUSE	108.75	27	27	1.99E+07	3	2	4	TMT10plex	16838	Calmodulin OS=Mus musculus GN=Calm1 PE=1 SV=2
5075	1043	O70138|MMP8_MOUSE	108.73	7	7	1.29E+07	4	3	5	TMT10plex	53126	Neutrophil collagenase OS=Mus musculus GN=Mmp8 PE=2 SV=2
8460	1228	P61971|NTF2_MOUSE	108.57	33	33	6.92E+07	3	3	3	Carbamidomethylation; TMT10plex	14478	Nuclear transport factor 2 OS=Mus musculus GN=Nutf2 PE=1 SV=1
4015	1147	Q9QXS6|DREB_MOUSE	108.5	6	6	1.02E+07	4	3	4	Carbamidomethylation; TMT10plex	77287	Drebrin OS=Mus musculus GN=Dbn1 PE=1 SV=4
5953	821	P48758|CBR1_MOUSE	108.41	16	16	1.23E+07	5	1	6	TMT10plex	30641	Carbonyl reductase [NADPH] 1 OS=Mus musculus GN=Cbr1 PE=1 SV=3
5521	1765	Q9JLQ0|CD2AP_MOUSE	108.33	4	4	5.64E+06	3	2	3	TMT10plex	70450	CD2-associated protein OS=Mus musculus GN=Cd2ap PE=1 SV=3
7750	1508	Q07813|BAX_MOUSE	108.29	16	16		3	0	4	Carbamidomethylation; TMT10plex	21395	Apoptosis regulator BAX OS=Mus musculus GN=Bax PE=1 SV=1
896	1657	Q8CFI0|NED4L_MOUSE	108.28	3	3		4	0	6	TMT10plex	115419	E3 ubiquitin-protein ligase NEDD4-like OS=Mus musculus GN=Nedd4l PE=1 SV=2
2407	1327	Q9R0C8|VAV3_MOUSE	108.27	6	6	6.03E+07	7	2	13	Carbamidomethylation; TMT10plex	97968	Guanine nucleotide exchange factor VAV3 OS=Mus musculus GN=Vav3 PE=1 SV=2
465	2084	Q8CJ40|CROCC_MOUSE	108.23	2	2		6	0	7	TMT10plex	226942	Rootletin OS=Mus musculus GN=Crocc PE=1 SV=2
3265	1435	Q505F5|LRC47_MOUSE	108.14	7	7	5.37E+06	5	2	8	TMT10plex	63590	Leucine-rich repeat-containing protein 47 OS=Mus musculus GN=Lrrc47 PE=1 SV=1
3262	1363	Q80UM3|NAA15_MOUSE	108.09	4	4	7.09E+06	5	2	5	TMT10plex	100961	N-alpha-acetyltransferase 15 NatA auxiliary subunit OS=Mus musculus GN=Naa15 PE=1 SV=1
633	1139	Q80XI3|IF4G3_MOUSE	108.07	3	3	1.13E+06	7	2	17	TMT10plex	174889	Eukaryotic translation initiation factor 4 gamma 3 OS=Mus musculus GN=Eif4g3 PE=1 SV=2
9246	1373	P25085|IL1RA_MOUSE	108.06	14	14	0.00E+00	3	2	3	Carbamidomethylation; TMT10plex	20274	Interleukin-1 receptor antagonist protein OS=Mus musculus GN=Il1rn PE=2 SV=1
4028	1400	P20612|GNAT1_MOUSE	107.93	8	8		4	0	7	TMT10plex	39967	Guanine nucleotide-binding protein G(t) subunit alpha-1 OS=Mus musculus GN=Gnat1 PE=1 SV=3
3736	1224	P41216|ACSL1_MOUSE	107.69	5	5	3.59E+06	4	2	8	TMT10plex	77952	Long-chain-fatty-acid--CoA ligase 1 OS=Mus musculus GN=Acsl1 PE=1 SV=2
4771	2759	Q8BL97|SRSF7_MOUSE	107.6	6	6	8.30E+06	2	2	2	TMT10plex	30818	Serine/arginine-rich splicing factor 7 OS=Mus musculus GN=Srsf7 PE=1 SV=1
4685	1017	P19001|K1C19_MOUSE	107.51	8	8		5	0	11	TMT10plex	44542	Keratin type I cytoskeletal 19 OS=Mus musculus GN=Krt19 PE=1 SV=1
2147	1720	Q3TIU4|PDE12_MOUSE	107.44	4	4	0.00E+00	2	1	3	Carbamidomethylation; TMT10plex	67514	2' 5'-phosphodiesterase 12 OS=Mus musculus GN=Pde12 PE=1 SV=2
4688	1486	tr|Q6PDB7|Q6PDB7_MOUSE	107.42	7	7		5	0	7	TMT10plex; Oxidation (HW)	61927	Carboxylic ester hydrolase OS=Mus musculus GN=Ces2b PE=1 SV=1
3031	1471	Q6IFZ9|K2C74_MOUSE	107.42	5	5	2.49E+07	3	1	6	TMT10plex	54747	Keratin type II cytoskeletal 74 OS=Mus musculus GN=Krt74 PE=3 SV=1
3488	1324	Q9Z2K1|K1C16_MOUSE	107.41	6	6		4	0	10	TMT10plex	51606	Keratin type I cytoskeletal 16 OS=Mus musculus GN=Krt16 PE=1 SV=3
5523	1758	P51859|HDGF_MOUSE	107.4	8	8	3.42E+07	2	1	4	TMT10plex	26269	Hepatoma-derived growth factor OS=Mus musculus GN=Hdgf PE=1 SV=2
3490	1345	O70493|SNX12_MOUSE	107.39	16	16	6.34E+06	3	1	6	TMT10plex	19116	Sorting nexin-12 OS=Mus musculus GN=Snx12 PE=1 SV=1
433	7961	A2ARZ3|FSIP2_MOUSE	107.35	1	1		13	0	24	TMT10plex	784873	Fibrous sheath-interacting protein 2 OS=Mus musculus GN=Fsip2 PE=1 SV=3
457	5088	Q62504|MINT_MOUSE	107.28	1	1		6	0	16	TMT10plex	398756	Msx2-interacting protein OS=Mus musculus GN=Spen PE=1 SV=2
7118	1155	Q8BP67|RL24_MOUSE	107.25	19	19	9.92E+06	3	3	4	TMT10plex	17779	60S ribosomal protein L24 OS=Mus musculus GN=Rpl24 PE=1 SV=2
3273	1603	Q9QVP9|FAK2_MOUSE	106.94	4	4	6.98E+05	7	2	8	TMT10plex	115794	Protein-tyrosine kinase 2-beta OS=Mus musculus GN=Ptk2b PE=1 SV=2
8501	1970	Q8BMJ3|IF1AX_MOUSE	106.85	15	15		3	0	4	TMT10plex	16460	Eukaryotic translation initiation factor 1A X-chromosomal OS=Mus musculus GN=Eif1ax PE=2 SV=3
8501	1969	Q60872|IF1A_MOUSE	106.85	15	15		3	0	4	TMT10plex	16502	Eukaryotic translation initiation factor 1A OS=Mus musculus GN=Eif1a PE=2 SV=3
8499	1882	Q9QUR7|PIN1_MOUSE	106.81	13	13	1.69E+07	2	1	2	Carbamidomethylation; TMT10plex	18370	Peptidyl-prolyl cis-trans isomerase NIMA-interacting 1 OS=Mus musculus GN=Pin1 PE=1 SV=1
3494	1436	Q9DD03|RAB13_MOUSE	106.77	11	11		3	0	12	TMT10plex	22770	Ras-related protein Rab-13 OS=Mus musculus GN=Rab13 PE=1 SV=1
4732	1910	tr|A0A0G2JDS2|A0A0G2JDS2_MOUSE	106.68	4	4	2.39E+06	2	1	4	TMT10plex	47746	Protein Chil5 OS=Mus musculus GN=Chil5 PE=4 SV=1
7825	2934	tr|A0A0G2JFA8|A0A0G2JFA8_MOUSE	106.54	29	29	1.17E+07	2	1	6	TMT10plex; Deamidation (NQ)	12866	Protein Igkv17-121 (Fragment) OS=Mus musculus GN=Igkv17-121 PE=4 SV=4
9245	1178	P58058|NADK_MOUSE	106.52	9	9	6.13E+06	3	3	3	Carbamidomethylation; TMT10plex	48597	NAD kinase OS=Mus musculus GN=Nadk PE=1 SV=2
379	7277	tr|A2ANY6|A2ANY6_MOUSE	106.43	1	1		9	0	26	TMT10plex	630349	Protein Mdn1 OS=Mus musculus GN=Mdn1 PE=1 SV=1
2281	1501	Q8CGN5|PLIN1_MOUSE	106.38	5	5	1.07E+07	3	3	4	TMT10plex	55596	Perilipin-1 OS=Mus musculus GN=Plin1 PE=1 SV=2
4354	1116	tr|Q8BGF0|Q8BGF0_MOUSE	106.34	4	4	4.19E+04	3	1	4	Carbamidomethylation; TMT10plex	89464	Protein AW551984 OS=Mus musculus GN=AW551984 PE=1 SV=1
2011	1087	tr|E9Q1Z0|E9Q1Z0_MOUSE	106.21	5	5		5	0	16	Carbamidomethylation; TMT10plex	58224	Protein Krt90 OS=Mus musculus GN=Krt90 PE=1 SV=1
4337	846	P29533|VCAM1_MOUSE	105.93	7	7	4.04E+07	6	5	9	TMT10plex	81317	Vascular cell adhesion protein 1 OS=Mus musculus GN=Vcam1 PE=1 SV=1
3287	1962	tr|A0A075B5R2|A0A075B5R2_MOUSE	105.84	13	13		3	0	7	Carbamidomethylation; TMT10plex	13457	Protein Ighv7-3 (Fragment) OS=Mus musculus GN=Ighv7-3 PE=4 SV=2
334	5832	Q69Z23|DYH17_MOUSE	105.83	2	2	4.28E+06	13	1	44	Carbamidomethylation; TMT10plex	511609	Dynein heavy chain 17 axonemal OS=Mus musculus GN=Dnah17 PE=1 SV=2
723	2054	Q8K400|STXB5_MOUSE	105.82	2	2	1.28E+06	4	1	5	Carbamidomethylation; TMT10plex	127650	Syntaxin-binding protein 5 OS=Mus musculus GN=Stxbp5 PE=1 SV=3
4359	1678	tr|Q08ED5|Q08ED5_MOUSE	105.81	6	6		4	0	6	TMT10plex; Oxidation (HW)	62708	Carboxylic ester hydrolase OS=Mus musculus GN=Ces2f PE=2 SV=1
4036	1546	Q8K2H4|ACAP1_MOUSE	105.81	4	4	1.09E+05	3	1	3	TMT10plex	81704	Arf-GAP with coiled-coil ANK repeat and PH domain-containing protein 1 OS=Mus musculus GN=Acap1 PE=1 SV=1
2414	1905	O54890|ITB3_MOUSE	105.66	2	2	1.03E+06	2	1	3	TMT10plex	86738	Integrin beta-3 OS=Mus musculus GN=Itgb3 PE=1 SV=2
3506	2563	P28293|CATG_MOUSE	105.63	11	11	1.64E+06	2	2	2	Carbamidomethylation; TMT10plex; Deamidation (NQ)	29096	Cathepsin G OS=Mus musculus GN=Ctsg PE=1 SV=2
2684	1124	Q6P4P1|SPA3A_MOUSE	105.59	11	11		6	0	9	TMT10plex	47772	Serine protease inhibitor A3A OS=Mus musculus GN=Serpina3a PE=1 SV=2
8465	1336	Q9D0W5|PPIL1_MOUSE	105.17	18	18	1.07E+07	3	2	4	TMT10plex	18237	Peptidyl-prolyl cis-trans isomerase-like 1 OS=Mus musculus GN=Ppil1 PE=1 SV=1
314	4248	tr|E9Q3P4|E9Q3P4_MOUSE	105.17	2	2		11	0	43	TMT10plex	342472	Protein Cenpf OS=Mus musculus GN=Cenpf PE=1 SV=1
1028	2231	Q9CQN1|TRAP1_MOUSE	105.11	3	3		2	0	22	TMT10plex; Deamidation (NQ)	80209	Heat shock protein 75 kDa mitochondrial OS=Mus musculus GN=Trap1 PE=1 SV=1
2015	1389	P14429|HA17_MOUSE	104.97	7	7		3	0	10	TMT10plex	37924	H-2 class I histocompatibility antigen Q7 alpha chain OS=Mus musculus GN=H2-Q7 PE=1 SV=1
9295	2213	P01629|KV2A4_MOUSE	104.96	27	27	2.13E+06	4	1	4	Carbamidomethylation; TMT10plex; Deamidation (NQ)	12221	Ig kappa chain V-II region 2S1.3 OS=Mus musculus PE=1 SV=1
354	6661	P97313|PRKDC_MOUSE	104.93	1	1		7	0	41	TMT10plex	471475	DNA-dependent protein kinase catalytic subunit OS=Mus musculus GN=Prkdc PE=1 SV=3
2848	1347	Q8R5F7|IFIH1_MOUSE	104.79	3	3	1.94E+06	5	2	6	Carbamidomethylation; TMT10plex	115971	Interferon-induced helicase C domain-containing protein 1 OS=Mus musculus GN=Ifih1 PE=1 SV=1
4383	2480	O35685|NUDC_MOUSE	104.78	9	9	1.11E+07	2	2	4	TMT10plex; Deamidation (NQ)	38358	Nuclear migration protein nudC OS=Mus musculus GN=Nudc PE=1 SV=1
4691	1183	Q3B7Z2|OSBP1_MOUSE	104.69	5	5	1.36E+07	4	3	5	TMT10plex	88797	Oxysterol-binding protein 1 OS=Mus musculus GN=Osbp PE=1 SV=3
336	6386	tr|D3YYQ8|D3YYQ8_MOUSE	104.64	1	1		10	0	20	TMT10plex	529575	Protein Dnah10 OS=Mus musculus GN=Dnah10 PE=1 SV=2
7116	1034	Q61753|SERA_MOUSE	104.63	6	6	3.93E+07	4	4	5	TMT10plex	56586	D-3-phosphoglycerate dehydrogenase OS=Mus musculus GN=Phgdh PE=1 SV=3
1036	4006	Q6A078|CE290_MOUSE	104.59	2	2		10	0	13	TMT10plex	289075	Centrosomal protein of 290 kDa OS=Mus musculus GN=Cep290 PE=1 SV=2
1630	1406	P53657|KPYR_MOUSE	104.58	5	5		4	0	11	TMT10plex	62309	Pyruvate kinase PKLR OS=Mus musculus GN=Pklr PE=1 SV=1
6657	3570	tr|A0A075B5S6|A0A075B5S6_MOUSE	104.57	19	19		3	0	3	Carbamidomethylation; TMT10plex	13109	Protein Ighv3-1 (Fragment) OS=Mus musculus GN=Ighv3-1 PE=4 SV=1
1542	1315	P19096|FAS_MOUSE	104.57	3	3	5.60E+05	10	2	15	Carbamidomethylation; TMT10plex	272426	Fatty acid synthase OS=Mus musculus GN=Fasn PE=1 SV=2
1547	1619	Q9CRT8|XPOT_MOUSE	104.55	4	4	1.12E+06	5	2	6	Carbamidomethylation; TMT10plex	109734	Exportin-T OS=Mus musculus GN=Xpot PE=1 SV=3
840	1837	Q60902|EP15R_MOUSE	104.48	3	3	2.63E+06	3	1	5	TMT10plex	99309	Epidermal growth factor receptor substrate 15-like 1 OS=Mus musculus GN=Eps15l1 PE=1 SV=3
1405	1730	Q5SXY1|CYTSB_MOUSE	104.48	3	3	4.04E+06	4	1	9	TMT10plex	118101	Cytospin-B OS=Mus musculus GN=Specc1 PE=1 SV=2
6520	1484	Q9EQP6|ARRC_MOUSE	104.39	8	8		4	0	6	TMT10plex	41921	Arrestin-C OS=Mus musculus GN=Arr3 PE=1 SV=1
10124	2933	tr|A0A0B4J1I1|A0A0B4J1I1_MOUSE	104.34	23	23	7.84E+07	2	2	3	TMT10plex	12875	Protein Igkv16-104 (Fragment) OS=Mus musculus GN=Igkv16-104 PE=4 SV=1
986	1954	Q5BL07|PEX1_MOUSE	104.25	2	2		4	0	31	TMT10plex	141427	Peroxisome biogenesis factor 1 OS=Mus musculus GN=Pex1 PE=1 SV=2
5479	1051	O70492|SNX3_MOUSE	104.19	18	18	2.80E+07	4	2	8	TMT10plex	18757	Sorting nexin-3 OS=Mus musculus GN=Snx3 PE=1 SV=3
10103	2168	Q8BU85|MSRB3_MOUSE	104.17	8	8	9.65E+06	2	2	2	TMT10plex	26832	Methionine-R-sulfoxide reductase B3 mitochondrial OS=Mus musculus GN=Msrb3 PE=1 SV=2
4373	1464	P18529|HVM58_MOUSE	104.13	18	18		4	0	9	Carbamidomethylation; TMT10plex	12991	Ig heavy chain V region 5-76 OS=Mus musculus PE=1 SV=1
5107	1517	Q9JLT4|TRXR2_MOUSE	104.1	5	5	1.11E+06	3	1	5	Carbamidomethylation; TMT10plex	56603	Thioredoxin reductase 2 mitochondrial OS=Mus musculus GN=Txnrd2 PE=1 SV=4
988	2199	A2AWA9|RBGP1_MOUSE	104.09	2	2	2.89E+06	3	1	28	TMT10plex	120798	Rab GTPase-activating protein 1 OS=Mus musculus GN=Rabgap1 PE=1 SV=1
246	5826	Q62388|ATM_MOUSE	104.09	2	2		12	0	41	TMT10plex	349418	Serine-protein kinase ATM OS=Mus musculus GN=Atm PE=1 SV=2
3482	1236	P47857|PFKAM_MOUSE	104.07	4	4		4	0	6	TMT10plex	85269	ATP-dependent 6-phosphofructokinase muscle type OS=Mus musculus GN=Pfkm PE=1 SV=3
3027	1369	Q921M3|SF3B3_MOUSE	104.06	2	2	3.05E+05	5	1	6	TMT10plex	135550	Splicing factor 3B subunit 3 OS=Mus musculus GN=Sf3b3 PE=1 SV=1
2289	1838	O88746|TOM1_MOUSE	104	5	5	4.97E+06	2	1	3	TMT10plex	54325	Target of Myb protein 1 OS=Mus musculus GN=Tom1 PE=1 SV=1
4712	1547	tr|Q9CR99|Q9CR99_MOUSE	103.86	13	13		3	0	4	Carbamidomethylation; TMT10plex	21644	Protein 4930544G11Rik OS=Mus musculus GN=4930544G11Rik PE=1 SV=1
777	5416	Q9EPN1|NBEA_MOUSE	103.85	2	2		12	0	30	TMT10plex	326742	Neurobeachin OS=Mus musculus GN=Nbea PE=1 SV=1
478	5554	tr|A0A087WRT4|A0A087WRT4_MOUSE	103.8	1	1		9	0	21	TMT10plex	507536	Protein Fat1 OS=Mus musculus GN=Fat1 PE=1 SV=2
6494	1497	P00687|AMY1_MOUSE	103.78	8	8	0.00E+00	4	2	4	Carbamidomethylation; TMT10plex; Deamidation (NQ)	57644	Alpha-amylase 1 OS=Mus musculus GN=Amy1 PE=1 SV=2
5102	1403	P01901|HA1B_MOUSE	103.78	7	7		3	0	8	TMT10plex	41302	H-2 class I histocompatibility antigen K-B alpha chain OS=Mus musculus GN=H2-K1 PE=1 SV=1
773	3280	P0C6F1|DYH2_MOUSE	103.67	1	1		10	0	14	TMT10plex	511569	Dynein heavy chain 2 axonemal OS=Mus musculus GN=Dnah2 PE=1 SV=1
432	7247	tr|A0A140LIJ4|A0A140LIJ4_MOUSE	103.66	1	1		11	0	32	TMT10plex	516947	Protein Dnah14 OS=Mus musculus GN=Dnah14 PE=1 SV=1
5966	1198	P28667|MRP_MOUSE	103.65	27	27	2.14E+07	3	3	5	TMT10plex	20165	MARCKS-related protein OS=Mus musculus GN=Marcksl1 PE=1 SV=2
332	4469	tr|E9Q2E4|E9Q2E4_MOUSE	103.6	1	1		9	0	14	TMT10plex	484134	Protein Gm15800 OS=Mus musculus GN=Gm15800 PE=1 SV=2
3279	1822	Q9CZU6|CISY_MOUSE	103.54	6	6	1.66E+06	2	1	4	TMT10plex	51737	Citrate synthase mitochondrial OS=Mus musculus GN=Cs PE=1 SV=1
5081	1428	P84091|AP2M1_MOUSE	103.49	10	10	1.09E+07	5	3	6	Carbamidomethylation; TMT10plex; Deamidation (NQ)	49655	AP-2 complex subunit mu OS=Mus musculus GN=Ap2m1 PE=1 SV=1
367	4380	A2CG49|KALRN_MOUSE	103.47	1	1		8	0	14	Carbamidomethylation; TMT10plex	337000	Kalirin OS=Mus musculus GN=Kalrn PE=1 SV=1
4366	1296	Q61024|ASNS_MOUSE	103.45	6	6	6.02E+06	4	3	6	TMT10plex	64283	Asparagine synthetase [glutamine-hydrolyzing] OS=Mus musculus GN=Asns PE=1 SV=3
713	12311	tr|G3X9B1|G3X9B1_MOUSE	103.45	3	3		12	0	40	Carbamidomethylation; TMT10plex	242069	HEAT repeat containing 1 OS=Mus musculus GN=Heatr1 PE=1 SV=1
6556	2040	P63073|IF4E_MOUSE	103.38	10	10	4.62E+07	2	2	3	TMT10plex	25053	Eukaryotic translation initiation factor 4E OS=Mus musculus GN=Eif4e PE=1 SV=1
551	9076	Q8BNA6|FAT3_MOUSE	103.36	1	1		10	0	24	TMT10plex	502015	Protocadherin Fat 3 OS=Mus musculus GN=Fat3 PE=1 SV=2
4697	1285	Q9CPT4|MYDGF_MOUSE	103.34	15	15	1.17E+07	3	2	9	TMT10plex	17982	Myeloid-derived growth factor OS=Mus musculus GN=Mydgf PE=1 SV=1
6521	1491	Q3U0V2|TRADD_MOUSE	103.03	10	10	5.90E+06	3	2	5	TMT10plex	34577	Tumor necrosis factor receptor type 1-associated DEATH domain protein OS=Mus musculus GN=Tradd PE=1 SV=1
1323	1160	Q9Z331|K2C6B_MOUSE	103	6	6		4	0	17	Carbamidomethylation; TMT10plex; Methylation(KR)	60322	Keratin type II cytoskeletal 6B OS=Mus musculus GN=Krt6b PE=1 SV=3
7771	2026	P01747|HVM03_MOUSE	102.99	19	19		2	0	2	Carbamidomethylation; TMT10plex	13307	Ig heavy chain V region 36-65 OS=Mus musculus PE=1 SV=1
8503	2020	P01746|HVM02_MOUSE	102.99	16	16		2	0	2	Carbamidomethylation; TMT10plex	15514	Ig heavy chain V region 93G7 OS=Mus musculus PE=2 SV=1
4032	1470	P21765|GPX5_MOUSE	102.96	11	11	8.54E+06	3	1	7	TMT10plex	25393	Epididymal secretory glutathione peroxidase OS=Mus musculus GN=Gpx5 PE=2 SV=3
1940	3510	P97412|LYST_MOUSE	102.76	1	1		9	0	13	TMT10plex	425289	Lysosomal-trafficking regulator OS=Mus musculus GN=Lyst PE=1 SV=1
712	7895	Q6P4T2|U520_MOUSE	102.75	2	2		8	0	36	TMT10plex	244544	U5 small nuclear ribonucleoprotein 200 kDa helicase OS=Mus musculus GN=Snrnp200 PE=1 SV=1
5488	1226	Q60865|CAPR1_MOUSE	102.6	4	4	2.67E+07	3	3	4	Carbamidomethylation; TMT10plex	78169	Caprin-1 OS=Mus musculus GN=Caprin1 PE=1 SV=2
5987	1544	Q9DCL9|PUR6_MOUSE	102.59	6	6	1.04E+07	3	2	5	TMT10plex	47006	Multifunctional protein ADE2 OS=Mus musculus GN=Paics PE=1 SV=4
7167	1992	P31786|ACBP_MOUSE	102.55	28	28	1.25E+07	2	2	3	TMT10plex	10000	Acyl-CoA-binding protein OS=Mus musculus GN=Dbi PE=1 SV=2
8479	1629	P01650|KV5AH_MOUSE	102.44	13	13		3	0	3	TMT10plex	11809	Ig kappa chain V-V region UPC 61 OS=Mus musculus PE=1 SV=1
8479	1630	P01652|KV5AK_MOUSE	102.44	13	13		3	0	3	TMT10plex	11810	Ig kappa chain V-V region J606 OS=Mus musculus PE=1 SV=1
6514	1453	Q8CG72|ARHL2_MOUSE	102.28	7	7	1.30E+07	3	2	6	TMT10plex	39414	Poly(ADP-ribose) glycohydrolase ARH3 OS=Mus musculus GN=Adprhl2 PE=1 SV=1
6015	2215	tr|Q80W26|Q80W26_MOUSE	102.14	4	4		2	0	5	TMT10plex	49698	Protein Chil6 OS=Mus musculus GN=Chil6 PE=1 SV=1
572	7246	E9Q555|RN213_MOUSE	102.05	1	1		10	0	24	TMT10plex	584791	E3 ubiquitin-protein ligase RNF213 OS=Mus musculus GN=Rnf213 PE=1 SV=2
292	4813	tr|B1AR69|B1AR69_MOUSE	102.01	3	3		12	0	15	TMT10plex	223559	Protein Myh13 OS=Mus musculus GN=Myh13 PE=1 SV=1
6541	1844	Q8BHG2|CA123_MOUSE	101.99	14	14	6.27E+06	2	1	2	TMT10plex	18020	UPF0587 protein C1orf123 homolog OS=Mus musculus PE=1 SV=1
3478	1583	tr|A0A140T8J0|A0A140T8J0_MOUSE	101.92	6	6		4	0	6	TMT10plex; Oxidation (HW)	62269	Carboxylic ester hydrolase OS=Mus musculus GN=Ces2d-ps PE=3 SV=1
3478	1584	Q91WG0|EST2C_MOUSE	101.92	6	6		4	0	6	TMT10plex; Oxidation (HW)	62470	Acylcarnitine hydrolase OS=Mus musculus GN=Ces2c PE=1 SV=1
5972	1671	P01659|KV3A7_MOUSE	101.91	26	26		4	0	7	Carbamidomethylation; TMT10plex; Deamidation (NQ)	12339	Ig kappa chain V-III region TEPC 124 OS=Mus musculus PE=1 SV=1
5972	1690	P01658|KV3A6_MOUSE	101.91	22	22		4	0	7	Carbamidomethylation; TMT10plex; Deamidation (NQ)	14523	Ig kappa chain V-III region MOPC 321 OS=Mus musculus PE=1 SV=1
8562	3131	tr|A0A075B5L2|A0A075B5L2_MOUSE	101.9	13	13		3	0	5	TMT10plex	12724	Protein Igkv4-91 (Fragment) OS=Mus musculus GN=Igkv4-91 PE=4 SV=2
5127	2031	P62965|RABP1_MOUSE	101.89	14	14	3.45E+06	2	1	5	TMT10plex	15592	Cellular retinoic acid-binding protein 1 OS=Mus musculus GN=Crabp1 PE=1 SV=2
5480	1070	P11404|FABPH_MOUSE	101.82	23	23	3.40E+07	5	3	5	TMT10plex	14819	Fatty acid-binding protein heart OS=Mus musculus GN=Fabp3 PE=1 SV=5
1544	1411	Q3UZA1|CPZIP_MOUSE	101.82	8	8	5.36E+06	4	2	7	Carbamidomethylation; TMT10plex	44114	CapZ-interacting protein OS=Mus musculus GN=Rcsd1 PE=1 SV=1
6548	1942	P01680|KV4A1_MOUSE	101.78	9	9		2	0	3	TMT10plex	13841	Ig kappa chain V-IV region S107B OS=Mus musculus PE=4 SV=1
1265	2255	Q5SSW2|PSME4_MOUSE	101.74	3	3		10	0	16	Carbamidomethylation; TMT10plex	211195	Proteasome activator complex subunit 4 OS=Mus musculus GN=Psme4 PE=1 SV=1
4019	1227	P26883|FKB1A_MOUSE	101.73	43	43	4.72E+07	5	2	6	Carbamidomethylation; TMT10plex	11923	Peptidyl-prolyl cis-trans isomerase FKBP1A OS=Mus musculus GN=Fkbp1a PE=1 SV=2
6542	1854	Q3TJD7|PDLI7_MOUSE	101.71	5	5	4.23E+06	2	2	2	TMT10plex	50119	PDZ and LIM domain protein 7 OS=Mus musculus GN=Pdlim7 PE=1 SV=1
2849	1349	O88879|APAF_MOUSE	101.71	3	3	1.43E+06	6	2	8	TMT10plex	141003	Apoptotic protease-activating factor 1 OS=Mus musculus GN=Apaf1 PE=1 SV=3
485	6895	E9PZQ0|RYR1_MOUSE	101.71	1	1		6	0	14	TMT10plex	565047	Ryanodine receptor 1 OS=Mus musculus GN=Ryr1 PE=1 SV=1
4035	1534	Q99KP6|PRP19_MOUSE	101.63	5	5	1.72E+06	4	1	10	TMT10plex	55239	Pre-mRNA-processing factor 19 OS=Mus musculus GN=Prpf19 PE=1 SV=1
5982	1490	P17047|LAMP2_MOUSE	101.59	5	5	2.67E+07	4	2	6	TMT10plex	45681	Lysosome-associated membrane glycoprotein 2 OS=Mus musculus GN=Lamp2 PE=1 SV=2
6509	2144	tr|A0A075B5T6|A0A075B5T6_MOUSE	101.58	33	33	3.91E+05	3	1	6	Carbamidomethylation; TMT10plex; Deamidation (NQ)	13545	Protein Ighv10-3 (Fragment) OS=Mus musculus GN=Ighv10-3 PE=4 SV=1
3765	1979	Q8CFE4|SCYL2_MOUSE	101.58	3	3	1.60E+06	4	1	4	TMT10plex	103317	SCY1-like protein 2 OS=Mus musculus GN=Scyl2 PE=1 SV=1
2688	1343	Q9WUU7|CATZ_MOUSE	101.57	9	9	4.83E+07	3	3	4	Carbamidomethylation; TMT10plex	33996	Cathepsin Z OS=Mus musculus GN=Ctsz PE=1 SV=1
3489	1332	Q8R3D1|TBC13_MOUSE	101.57	9	9	5.95E+06	6	2	9	TMT10plex	46453	TBC1 domain family member 13 OS=Mus musculus GN=Tbc1d13 PE=1 SV=1
7129	1374	Q64112|IFIT2_MOUSE	101.57	7	7	1.27E+07	4	3	5	Carbamidomethylation; TMT10plex	55021	Interferon-induced protein with tetratricopeptide repeats 2 OS=Mus musculus GN=Ifit2 PE=1 SV=1
3281	1875	Q8R326|PSPC1_MOUSE	101.24	3	3	1.09E+06	2	1	9	TMT10plex	58758	Paraspeckle component 1 OS=Mus musculus GN=Pspc1 PE=1 SV=1
4713	1559	Q8K2I4|MANBA_MOUSE	101.21	2	2	0.00E+00	2	1	2	TMT10plex	100831	Beta-mannosidase OS=Mus musculus GN=Manba PE=1 SV=1
677	2600	Q5XG71|UTP20_MOUSE	101.18	2	2	0.00E+00	12	1	15	TMT10plex	317744	Small subunit processome component 20 homolog OS=Mus musculus GN=Utp20 PE=1 SV=2
1815	1309	P03995|GFAP_MOUSE	101.14	5	5		3	0	14	TMT10plex	49900	Glial fibrillary acidic protein OS=Mus musculus GN=Gfap PE=1 SV=4
2288	1863	Q8R5L3|VPS39_MOUSE	101.13	4	4	8.23E+05	5	1	9	TMT10plex	101693	Vam6/Vps39-like protein OS=Mus musculus GN=Vps39 PE=1 SV=1
9252	1662	P28352|APEX1_MOUSE	101.07	9	9	1.68E+06	2	2	2	Carbamidomethylation; TMT10plex	35490	DNA-(apurinic or apyrimidinic site) lyase OS=Mus musculus GN=Apex1 PE=1 SV=2
3729	1122	P70362|UFD1_MOUSE	101.04	9	9	2.00E+07	3	3	3	TMT10plex	34481	Ubiquitin fusion degradation protein 1 homolog OS=Mus musculus GN=Ufd1l PE=1 SV=2
5626	2879	tr|Q9CPN9|Q9CPN9_MOUSE	101.02	5	5		3	0	5	TMT10plex	26422	Protein 2210010C04Rik OS=Mus musculus GN=2210010C04Rik PE=1 SV=1
5485	1153	Q9CY58|PAIRB_MOUSE	101	9	9	1.54E+07	3	3	5	TMT10plex	44714	Plasminogen activator inhibitor 1 RNA-binding protein OS=Mus musculus GN=Serbp1 PE=1 SV=2
6503	1267	O35405|PLD3_MOUSE	101	6	6	1.64E+06	3	2	3	TMT10plex	54389	Phospholipase D3 OS=Mus musculus GN=Pld3 PE=1 SV=1
2847	1340	Q6PAJ1|BCR_MOUSE	100.99	3	3		5	0	5	Carbamidomethylation; TMT10plex	143071	Breakpoint cluster region protein OS=Mus musculus GN=Bcr PE=1 SV=3
517	4780	Q9JLC8|SACS_MOUSE	100.98	1	1		10	0	18	TMT10plex	520690	Sacsin OS=Mus musculus GN=Sacs PE=1 SV=2
4726	1804	Q80X50|UBP2L_MOUSE	100.94	3	3	4.05E+06	3	2	3	TMT10plex	116799	Ubiquitin-associated protein 2-like OS=Mus musculus GN=Ubap2l PE=1 SV=1
5098	1360	P57776|EF1D_MOUSE	100.89	9	9	5.87E+06	3	1	4	TMT10plex	31293	Elongation factor 1-delta OS=Mus musculus GN=Eef1d PE=1 SV=3
5962	1114	Q9R059|FHL3_MOUSE	100.76	15	15	1.80E+07	4	3	4	Carbamidomethylation; TMT10plex	31795	Four and a half LIM domains protein 3 OS=Mus musculus GN=Fhl3 PE=1 SV=2
5532	1872	Q61398|PCOC1_MOUSE	100.76	7	7	1.25E+06	2	2	3	Carbamidomethylation; TMT10plex	50168	Procollagen C-endopeptidase enhancer 1 OS=Mus musculus GN=Pcolce PE=1 SV=2
1634	1748	O70423|AOC3_MOUSE	100.71	3	3	1.92E+06	4	1	16	TMT10plex	84534	Membrane primary amine oxidase OS=Mus musculus GN=Aoc3 PE=1 SV=3
8463	1269	P43883|PLIN2_MOUSE	100.7	8	8	5.64E+06	3	3	3	Carbamidomethylation; TMT10plex	46646	Perilipin-2 OS=Mus musculus GN=Plin2 PE=1 SV=2
378	6029	tr|B1ART2|B1ART2_MOUSE	100.59	1	1		12	0	26	Carbamidomethylation; TMT10plex	490973	Protein Vps13d OS=Mus musculus GN=Vps13d PE=1 SV=2
5963	1141	Q3UGC7|EI3JA_MOUSE	100.57	11	11	1.99E+07	3	3	3	TMT10plex	29344	Eukaryotic translation initiation factor 3 subunit J-A OS=Mus musculus GN=Eif3j1 PE=2 SV=1
5963	1142	Q66JS6|EI3JB_MOUSE	100.57	11	11	1.99E+07	3	3	3	TMT10plex	29486	Eukaryotic translation initiation factor 3 subunit J-B OS=Mus musculus GN=Eif3j2 PE=1 SV=1
1629	1367	Q569Z5|DDX46_MOUSE	100.44	4	4	2.32E+06	5	2	8	TMT10plex	117448	Probable ATP-dependent RNA helicase DDX46 OS=Mus musculus GN=Ddx46 PE=1 SV=2
5091	1299	Q64G17|AN32C_MOUSE	100.42	19	19		3	0	9	TMT10plex	14066	Putative acidic leucine-rich nuclear phosphoprotein 32 family member C OS=Mus musculus GN=Anp32c PE=2 SV=3
5483	1143	O54998|FKBP7_MOUSE	100.4	14	14	1.87E+07	4	3	8	TMT10plex	24913	Peptidyl-prolyl cis-trans isomerase FKBP7 OS=Mus musculus GN=Fkbp7 PE=1 SV=1
7739	1186	Q9D6Y7|MSRA_MOUSE	100.36	17	17	5.42E+06	3	3	4	TMT10plex	25988	Mitochondrial peptide methionine sulfoxide reductase OS=Mus musculus GN=Msra PE=1 SV=1
5138	2202	Q9Z2L7|CRLF3_MOUSE	100.32	7	7	7.11E+06	3	2	3	TMT10plex	49559	Cytokine receptor-like factor 3 OS=Mus musculus GN=Crlf3 PE=1 SV=1
4053	2056	Q91X83|METK1_MOUSE	100.29	6	6		2	0	5	TMT10plex	43509	S-adenosylmethionine synthase isoform type-1 OS=Mus musculus GN=Mat1a PE=1 SV=1
3737	1274	Q6P542|ABCF1_MOUSE	100.25	4	4	6.29E+06	5	2	5	TMT10plex	94945	ATP-binding cassette sub-family F member 1 OS=Mus musculus GN=Abcf1 PE=1 SV=1
4355	1119	Q8C050|KS6A5_MOUSE	100.15	3	3	1.97E+06	4	1	7	TMT10plex	96583	Ribosomal protein S6 kinase alpha-5 OS=Mus musculus GN=Rps6ka5 PE=1 SV=2
7126	2147	P01723|LV1A_MOUSE	100.11	42	42		3	0	4	TMT10plex; Deamidation (NQ)	12222	Ig lambda-1 chain V region OS=Mus musculus PE=1 SV=2
7126	2148	tr|A0A075B663|A0A075B663_MOUSE	100.11	42	42		3	0	4	TMT10plex; Deamidation (NQ)	12312	Protein Iglv1 (Fragment) OS=Mus musculus GN=Iglv1 PE=4 SV=1
6507	2008	P01727|LV1E_MOUSE	100.11	38	38		3	0	4	TMT10plex; Deamidation (NQ)	13529	Ig lambda-1 chain V region S43 OS=Mus musculus PE=1 SV=1
3286	2080	P28660|NCKP1_MOUSE	100.07	2	2		4	0	6	TMT10plex	128784	Nck-associated protein 1 OS=Mus musculus GN=Nckap1 PE=1 SV=2
1633	1906	Q811L6|MAST4_MOUSE	100.01	1	1	0.00E+00	5	1	6	TMT10plex	284003	Microtubule-associated serine/threonine-protein kinase 4 OS=Mus musculus GN=Mast4 PE=1 SV=3
3271	1527	P27601|GNA13_MOUSE	100	6	6		3	0	7	TMT10plex	44055	Guanine nucleotide-binding protein subunit alpha-13 OS=Mus musculus GN=Gna13 PE=1 SV=1
360	8095	tr|B1AR51|B1AR51_MOUSE	100	1	1		6	0	35	TMT10plex	512366	Dynein axonemal heavy chain 9 OS=Mus musculus GN=Dnah9 PE=1 SV=1
8462	1272	Q8K157|GALM_MOUSE	99.99	8	8	1.91E+07	3	3	3	TMT10plex	37799	Aldose 1-epimerase OS=Mus musculus GN=Galm PE=1 SV=1
2146	1475	tr|Q6DFZ1|Q6DFZ1_MOUSE	99.94	2	2	5.99E+05	6	1	10	Carbamidomethylation; TMT10plex	206781	Golgi-specific brefeldin A-resistance factor 1 OS=Mus musculus GN=Gbf1 PE=1 SV=1
7127	1293	tr|Q9EQ08|Q9EQ08_MOUSE	99.93	7	7	2.32E+06	3	3	5	TMT10plex	56722	Heparan N-sulfatase OS=Mus musculus GN=Sgsh PE=1 SV=1
2525	1284	Q91YE6|IPO9_MOUSE	99.93	4	4	9.85E+06	6	3	8	Carbamidomethylation; TMT10plex; Deamidation (NQ)	116052	Importin-9 OS=Mus musculus GN=Ipo9 PE=1 SV=3
4701	1311	P52633|STAT6_MOUSE	99.73	5	5	2.12E+05	8	1	9	TMT10plex	93497	Signal transducer and transcription activator 6 OS=Mus musculus GN=Stat6 PE=1 SV=2
1467	2370	Q9JJ28|FLII_MOUSE	99.71	3	3	4.85E+06	3	2	4	TMT10plex; Ubiquitin	144803	Protein flightless-1 homolog OS=Mus musculus GN=Flii PE=1 SV=1
4380	1750	Q91VJ4|STK38_MOUSE	99.56	5	5	1.02E+07	2	2	2	TMT10plex	54174	Serine/threonine-protein kinase 38 OS=Mus musculus GN=Stk38 PE=1 SV=1
6563	2119	P97765|WBP2_MOUSE	99.46	8	8	5.67E+06	3	2	4	Carbamidomethylation; TMT10plex	28032	WW domain-binding protein 2 OS=Mus musculus GN=Wbp2 PE=1 SV=1
4024	1289	P06329|HVM50_MOUSE	99.38	19	19		4	0	13	Carbamidomethylation; TMT10plex	13311	Ig heavy chain V region AC38 15.3 OS=Mus musculus PE=1 SV=1
507	10567	Q8BRH4|KMT2C_MOUSE	99.37	1	1		10	0	26	TMT10plex	540193	Histone-lysine N-methyltransferase 2C OS=Mus musculus GN=Kmt2c PE=1 SV=2
4375	1507	Q9DC51|GNAI3_MOUSE	99.21	6	6		3	0	7	TMT10plex	40538	Guanine nucleotide-binding protein G(k) subunit alpha OS=Mus musculus GN=Gnai3 PE=1 SV=3
4742	2140	tr|Q9DBK7|Q9DBK7_MOUSE	99.2	2	2	2.13E+06	3	1	3	Carbamidomethylation; TMT10plex	108679	MCG18845 isoform CRA_d OS=Mus musculus GN=Uba7 PE=1 SV=1
7166	1933	Q04207|TF65_MOUSE	99.16	4	4	6.15E+06	2	2	3	Carbamidomethylation; TMT10plex; Deamidation (NQ)	60212	Transcription factor p65 OS=Mus musculus GN=Rela PE=1 SV=1
7758	1728	Q9D0J8|PTMS_MOUSE	99.12	23	23	1.06E+08	2	2	3	TMT10plex	11430	Parathymosin OS=Mus musculus GN=Ptms PE=1 SV=3
7781	2152	tr|A0A0G2JDE5|A0A0G2JDE5_MOUSE	99.09	17	17		2	0	4	TMT10plex	13068	Protein Igkv1-35 (Fragment) OS=Mus musculus GN=Igkv1-35 PE=4 SV=4
2693	1653	P08551|NFL_MOUSE	99.09	5	5		4	0	5	TMT10plex	61509	Neurofilament light polypeptide OS=Mus musculus GN=Nefl PE=1 SV=5
5978	1442	Q91WB4|PKHF2_MOUSE	99.08	14	14	1.30E+06	3	2	4	Carbamidomethylation; TMT10plex	27755	Pleckstrin homology domain-containing family F member 2 OS=Mus musculus GN=Plekhf2 PE=1 SV=1
808	5683	Q5H8C4|VP13A_MOUSE	99	2	2		12	0	17	TMT10plex	359402	Vacuolar protein sorting-associated protein 13A OS=Mus musculus GN=Vps13a PE=1 SV=1
3033	1512	tr|A0A075B5Q2|A0A075B5Q2_MOUSE	98.94	18	18		4	0	8	Carbamidomethylation; TMT10plex	12795	Protein Ighv5-9 (Fragment) OS=Mus musculus GN=Ighv5-9 PE=4 SV=1
2536	1786	tr|E9PYP1|E9PYP1_MOUSE	98.81	4	4	1.67E+07	5	1	16	TMT10plex	61744	Carboxylic ester hydrolase OS=Mus musculus GN=Ces1a PE=1 SV=1
4045	1721	Q02111|KPCT_MOUSE	98.7	4	4		5	0	9	TMT10plex	81573	Protein kinase C theta type OS=Mus musculus GN=Prkcq PE=1 SV=1
6497	1607	Q76MZ3|2AAA_MOUSE	98.69	5	5	1.44E+07	4	3	4	TMT10plex; Oxidation (HW)	65323	Serine/threonine-protein phosphatase 2A 65 kDa regulatory subunit A alpha isoform OS=Mus musculus GN=Ppp2r1a PE=1 SV=3
7748	1410	tr|J3QN89|J3QN89_MOUSE	98.68	6	6	8.32E+06	3	2	3	TMT10plex	46966	Protein Aamp OS=Mus musculus GN=Aamp PE=1 SV=1
344	6679	Q7TPH6|MYCB2_MOUSE	98.6	1	1		11	0	18	TMT10plex	517745	E3 ubiquitin-protein ligase MYCBP2 OS=Mus musculus GN=Mycbp2 PE=1 SV=2
623	8292	Q8VHN7|GPR98_MOUSE	98.49	1	1		12	0	20	TMT10plex	687469	G-protein coupled receptor 98 OS=Mus musculus GN=Gpr98 PE=2 SV=1
6523	1502	Q62376|RU17_MOUSE	98.42	6	6	1.18E+07	2	2	2	TMT10plex	51992	U1 small nuclear ribonucleoprotein 70 kDa OS=Mus musculus GN=Snrnp70 PE=1 SV=2
2844	1225	P17225|PTBP1_MOUSE	98.4	8	8		7	0	11	TMT10plex	56478	Polypyrimidine tract-binding protein 1 OS=Mus musculus GN=Ptbp1 PE=1 SV=2
396	1948	E9PVA8|GCN1_MOUSE	98.37	2	2	2.70E+05	9	1	12	Carbamidomethylation; TMT10plex	293018	eIF-2-alpha kinase activator GCN1 OS=Mus musculus GN=Gcn1 PE=1 SV=1
5077	1104	P47809|MP2K4_MOUSE	98.32	7	7	5.58E+06	4	3	4	TMT10plex	44114	Dual specificity mitogen-activated protein kinase kinase 4 OS=Mus musculus GN=Map2k4 PE=1 SV=2
7176	2068	P70699|LYAG_MOUSE	98.31	2	2	1.50E+06	3	1	4	TMT10plex	106248	Lysosomal alpha-glucosidase OS=Mus musculus GN=Gaa PE=1 SV=2
6499	1148	O09159|MA2B1_MOUSE	98.3	4	4	7.15E+06	6	3	7	TMT10plex	114648	Lysosomal alpha-mannosidase OS=Mus musculus GN=Man2b1 PE=1 SV=4
5497	1307	Q9ES74|NEK7_MOUSE	98.29	13	13	1.16E+07	3	3	4	Carbamidomethylation; TMT10plex	34537	Serine/threonine-protein kinase Nek7 OS=Mus musculus GN=Nek7 PE=1 SV=1
1261	1611	P55937|GOGA3_MOUSE	98.28	2	2	4.46E+05	5	1	5	TMT10plex	167219	Golgin subfamily A member 3 OS=Mus musculus GN=Golga3 PE=1 SV=3
409	6429	tr|E9Q1W3|E9Q1W3_MOUSE	98.23	1	1	0.00E+00	9	1	11	TMT10plex	828679	Protein Neb OS=Mus musculus GN=Neb PE=1 SV=1
4009	1060	Q05921|RN5A_MOUSE	98.18	5	5	8.11E+06	5	3	7	TMT10plex	83275	2-5A-dependent ribonuclease OS=Mus musculus GN=Rnasel PE=1 SV=2
4725	1738	Q9JKM7|RAB37_MOUSE	98.08	7	7		2	0	4	TMT10plex	24656	Ras-related protein Rab-37 OS=Mus musculus GN=Rab37 PE=1 SV=2
3483	1248	Q8R146|APEH_MOUSE	98.07	4	4	3.10E+06	5	3	6	TMT10plex	81581	Acylamino-acid-releasing enzyme OS=Mus musculus GN=Apeh PE=1 SV=3
816	8226	Q45VK7|DYHC2_MOUSE	98.07	1	1		6	0	11	TMT10plex	492344	Cytoplasmic dynein 2 heavy chain 1 OS=Mus musculus GN=Dync2h1 PE=1 SV=1
7746	1393	P47941|CRKL_MOUSE	98.02	8	8	2.15E+06	3	2	3	Carbamidomethylation; TMT10plex	33830	Crk-like protein OS=Mus musculus GN=Crkl PE=1 SV=2
639	9203	Q04690|NF1_MOUSE	98.02	1	1		8	0	26	Carbamidomethylation; TMT10plex	319595	Neurofibromin OS=Mus musculus GN=Nf1 PE=1 SV=1
5093	1334	tr|Q9ER67|Q9ER67_MOUSE	97.93	5	5	3.94E+05	4	1	4	TMT10plex	65401	Maged2 protein OS=Mus musculus GN=Maged2 PE=1 SV=1
7134	1433	Q62420|SH3G2_MOUSE	97.71	6	6		4	0	4	TMT10plex	39955	Endophilin-A1 OS=Mus musculus GN=Sh3gl2 PE=1 SV=2
4692	1205	tr|Q59IW6|Q59IW6_MOUSE	97.71	3	3	4.04E+06	5	3	5	Carbamidomethylation; TMT10plex	129538	Protein Abi3bp OS=Mus musculus GN=Abi3bp PE=1 SV=1
1556	3058	Q91VW5|GOGA4_MOUSE	97.71	2	2		7	0	10	TMT10plex	257561	Golgin subfamily A member 4 OS=Mus musculus GN=Golga4 PE=1 SV=2
2695	1823	Q91VH2|SNX9_MOUSE	97.69	4	4	9.58E+06	3	1	3	Carbamidomethylation; TMT10plex	66546	Sorting nexin-9 OS=Mus musculus GN=Snx9 PE=1 SV=1
888	8573	Q9JHU4|DYHC1_MOUSE	97.69	1	1		5	0	7	TMT10plex	532050	Cytoplasmic dynein 1 heavy chain 1 OS=Mus musculus GN=Dync1h1 PE=1 SV=2
6555	2000	P01724|LV1B_MOUSE	97.67	31	31	0.00E+00	2	1	4	TMT10plex	13479	Ig lambda-1 chain V regions MOPC 104E/RPC20/J558/S104 OS=Mus musculus PE=1 SV=1
2034	2774	Q6ZQ06|CE162_MOUSE	97.66	3	3	1.64E+08	10	1	16	TMT10plex	160854	Centrosomal protein of 162 kDa OS=Mus musculus GN=Cep162 PE=1 SV=2
1417	5030	Q69ZR2|HECD1_MOUSE	97.57	1	1		7	0	15	TMT10plex	290085	E3 ubiquitin-protein ligase HECTD1 OS=Mus musculus GN=Hectd1 PE=1 SV=2
3269	1513	Q3UDE2|TTL12_MOUSE	97.52	4	4	2.71E+06	3	2	7	TMT10plex	74043	Tubulin--tyrosine ligase-like protein 12 OS=Mus musculus GN=Ttll12 PE=1 SV=1
776	4552	Q6RT24|CENPE_MOUSE	97.51	2	2		10	0	15	TMT10plex	286523	Centromere-associated protein E OS=Mus musculus GN=Cenpe PE=1 SV=1
6513	1437	Q9D695|SPB7_MOUSE	97.45	7	7		4	0	5	TMT10plex	43050	Serpin B7 OS=Mus musculus GN=Serpinb7 PE=2 SV=1
7128	1337	Q9CRC9|GNPI2_MOUSE	97.32	8	8		3	0	4	TMT10plex	31084	Glucosamine-6-phosphate isomerase 2 OS=Mus musculus GN=Gnpda2 PE=1 SV=1
1710	1255	P01649|KV5AG_MOUSE	97.3	20	20		4	0	6	Carbamidomethylation; TMT10plex	12057	Ig kappa chain V-V regions OS=Mus musculus PE=1 SV=1
3030	1449	O35945|AL1A7_MOUSE	97.3	6	6		4	0	5	TMT10plex	54588	Aldehyde dehydrogenase cytosolic 1 OS=Mus musculus GN=Aldh1a7 PE=1 SV=1
3487	1318	Q3UPF5|ZCCHV_MOUSE	97.28	4	4	4.49E+06	4	3	5	TMT10plex	106687	Zinc finger CCCH-type antiviral protein 1 OS=Mus musculus GN=Zc3hav1 PE=1 SV=1
1087	8446	Q8R0W0|EPIPL_MOUSE	97.24	1	1		7	0	10	TMT10plex	724747	Epiplakin OS=Mus musculus GN=Eppk1 PE=1 SV=2
1427	8461	E9Q8I9|FRY_MOUSE	97.23	2	2		11	0	11	Carbamidomethylation; TMT10plex	339093	Protein furry homolog OS=Mus musculus GN=Fry PE=1 SV=1
955	8130	Q60575|KIF1B_MOUSE	97.16	2	2	3.94E+05	8	1	22	TMT10plex	204079	Kinesin-like protein KIF1B OS=Mus musculus GN=Kif1b PE=1 SV=2
2699	2044	P27600|GNA12_MOUSE	97.11	6	6		3	0	6	TMT10plex	44095	Guanine nucleotide-binding protein subunit alpha-12 OS=Mus musculus GN=Gna12 PE=1 SV=3
998	5422	Q8CJ27|ASPM_MOUSE	96.97	1	1		8	0	11	TMT10plex	364218	Abnormal spindle-like microcephaly-associated protein homolog OS=Mus musculus GN=Aspm PE=2 SV=2
6008	1912	Q9D892|ITPA_MOUSE	96.95	13	13	2.31E+06	2	2	5	TMT10plex	21897	Inosine triphosphate pyrophosphatase OS=Mus musculus GN=Itpa PE=1 SV=2
262	1670	Q9R0R1|TRFM_MOUSE	96.95	3	3	2.35E+07	5	1	48	TMT10plex	81293	Melanotransferrin OS=Mus musculus GN=Meltf PE=2 SV=1
3514	2073	Q8BVG4|DPP9_MOUSE	96.9	2	2	3.26E+06	2	2	3	TMT10plex	98001	Dipeptidyl peptidase 9 OS=Mus musculus GN=Dpp9 PE=1 SV=2
3762	1923	P08122|CO4A2_MOUSE	96.83	1	1	1.99E+06	3	1	5	Carbamidomethylation; TMT10plex	167324	Collagen alpha-2(IV) chain OS=Mus musculus GN=Col4a2 PE=1 SV=4
3749	1561	Q9Z2B9|KS6A4_MOUSE	96.81	3	3		4	0	7	TMT10plex	85652	Ribosomal protein S6 kinase alpha-4 OS=Mus musculus GN=Rps6ka4 PE=1 SV=2
5976	1379	Q9CQC9|SAR1B_MOUSE	96.79	12	12		3	0	7	TMT10plex	22382	GTP-binding protein SAR1b OS=Mus musculus GN=Sar1b PE=1 SV=1
453	2210	Q6URW6|MYH14_MOUSE	96.77	2	2		6	0	15	TMT10plex	228584	Myosin-14 OS=Mus musculus GN=Myh14 PE=1 SV=1
5502	1531	Q91YI4|ARRB2_MOUSE	96.75	5	5	1.84E+06	2	1	3	TMT10plex	46314	Beta-arrestin-2 OS=Mus musculus GN=Arrb2 PE=1 SV=1
688	7226	Q4U2R1|HERC2_MOUSE	96.75	1	1		5	0	14	Carbamidomethylation; TMT10plex	527462	E3 ubiquitin-protein ligase HERC2 OS=Mus musculus GN=Herc2 PE=1 SV=3
3034	1522	Q62351|TFR1_MOUSE	96.68	4	4	3.54E+06	4	2	8	TMT10plex	85731	Transferrin receptor protein 1 OS=Mus musculus GN=Tfrc PE=1 SV=1
1929	1601	A2A5Z6|SMUF2_MOUSE	96.65	3	3		3	0	5	TMT10plex	86175	E3 ubiquitin-protein ligase SMURF2 OS=Mus musculus GN=Smurf2 PE=1 SV=1
4356	1136	Q80UG5|SEPT9_MOUSE	96.62	5	5	1.86E+07	3	2	6	TMT10plex	65575	Septin-9 OS=Mus musculus GN=Sept9 PE=1 SV=1
6533	1734	Q9QWK4|CD5L_MOUSE	96.61	5	5	6.72E+06	2	2	3	Carbamidomethylation; TMT10plex	38863	CD5 antigen-like OS=Mus musculus GN=Cd5l PE=1 SV=3
4396	2125	tr|B1AUY3|B1AUY3_MOUSE	96.57	2	2	4.00E+05	3	1	5	TMT10plex	107603	Protein Arhgap4 OS=Mus musculus GN=Arhgap4 PE=1 SV=1
1847	4365	Q9D952|EVPL_MOUSE	96.53	2	2		6	0	10	TMT10plex	232010	Envoplakin OS=Mus musculus GN=Evpl PE=1 SV=3
3510	1953	Q61333|TNAP2_MOUSE	96.51	3	3	3.24E+07	2	1	3	TMT10plex	78102	Tumor necrosis factor alpha-induced protein 2 OS=Mus musculus GN=Tnfaip2 PE=1 SV=2
1711	1277	Q61107|GBP4_MOUSE	96.41	4	4	1.05E+07	3	3	3	TMT10plex	70801	Guanylate-binding protein 4 OS=Mus musculus GN=Gbp4 PE=1 SV=1
5501	1455	P51174|ACADL_MOUSE	96.26	6	6	4.97E+06	3	2	3	TMT10plex	47908	Long-chain specific acyl-CoA dehydrogenase mitochondrial OS=Mus musculus GN=Acadl PE=1 SV=2
7169	2033	Q8CI43|MYL6B_MOUSE	96.05	9	9		2	0	3	TMT10plex	22749	Myosin light chain 6B OS=Mus musculus GN=Myl6b PE=1 SV=1
865	1773	O08784|TCOF_MOUSE	96.03	2	2	4.59E+06	2	2	2	TMT10plex	135001	Treacle protein OS=Mus musculus GN=Tcof1 PE=1 SV=1
5496	1291	P56480|ATPB_MOUSE	96.02	5	5	2.37E+07	3	3	4	TMT10plex	56301	ATP synthase subunit beta mitochondrial OS=Mus musculus GN=Atp5b PE=1 SV=2
2404	1184	tr|O08804|O08804_MOUSE	96.01	11	11	1.18E+08	6	1	13	TMT10plex	42536	NK13 OS=Mus musculus GN=Serpinb6b PE=1 SV=2
7740	1253	tr|A0A0A6YXA5|A0A0A6YXA5_MOUSE	95.94	20	20	6.35E+07	3	1	5	Carbamidomethylation; TMT10plex	12953	MCG114298 (Fragment) OS=Mus musculus GN=Ighv1-15 PE=4 SV=1
4029	1420	Q91YW3|DNJC3_MOUSE	95.91	6	6	8.80E+06	4	2	6	TMT10plex	57464	DnaJ homolog subfamily C member 3 OS=Mus musculus GN=Dnajc3 PE=1 SV=1
1054	10477	Q8BV79|TRNK1_MOUSE	95.84	2	2		9	0	16	TMT10plex	343320	TPR and ankyrin repeat-containing protein 1 OS=Mus musculus GN=Trank1 PE=2 SV=3
4734	2019	tr|E9Q2K4|E9Q2K4_MOUSE	95.78	14	14		3	0	7	TMT10plex	16073	Actin-related protein 2/3 complex subunit 5 OS=Mus musculus GN=Gm16372 PE=3 SV=1
4051	1843	P63038|CH60_MOUSE	95.77	3	3	0.00E+00	2	1	2	TMT10plex	60956	60 kDa heat shock protein mitochondrial OS=Mus musculus GN=Hspd1 PE=1 SV=1
285	7978	tr|E9Q7N9|E9Q7N9_MOUSE	95.69	1	1		9	0	39	TMT10plex	516323	Protein Dnah11 OS=Mus musculus GN=Dnah11 PE=1 SV=2
839	1870	Q8CBA2|SLFN5_MOUSE	95.66	3	3	3.91E+05	4	1	6	Carbamidomethylation; TMT10plex	100819	Schlafen family member 5 OS=Mus musculus GN=Slfn5 PE=1 SV=2
562	1599	P0C605|KGP1_MOUSE	95.64	4	4		5	0	34	TMT10plex	76350	cGMP-dependent protein kinase 1 OS=Mus musculus GN=Prkg1 PE=1 SV=1
3504	1742	P97379|G3BP2_MOUSE	95.59	4	4	1.78E+06	2	2	2	TMT10plex	54088	Ras GTPase-activating protein-binding protein 2 OS=Mus musculus GN=G3bp2 PE=1 SV=2
8464	1302	tr|A0A140T8P2|A0A140T8P2_MOUSE	95.49	19	19		3	0	4	Carbamidomethylation; TMT10plex	12640	Protein Igkv6-20 (Fragment) OS=Mus musculus GN=Igkv6-20 PE=4 SV=2
5997	1788	tr|A0A0A6YWH6|A0A0A6YWH6_MOUSE	95.42	21	21	6.01E+05	2	1	5	Carbamidomethylation; TMT10plex	13153	Protein Ighv9-4 (Fragment) OS=Mus musculus GN=Ighv9-4 PE=4 SV=1
2540	2051	Q60875|ARHG2_MOUSE	95.41	2	2	8.92E+05	3	1	6	Carbamidomethylation; TMT10plex	111974	Rho guanine nucleotide exchange factor 2 OS=Mus musculus GN=Arhgef2 PE=1 SV=4
461	7468	Q9JL04|FMN2_MOUSE	95.29	2	2		7	0	15	TMT10plex	167386	Formin-2 OS=Mus musculus GN=Fmn2 PE=1 SV=2
8471	1480	Q9QYR9|ACOT2_MOUSE	95.27	6	6	2.71E+06	3	1	4	TMT10plex	49657	Acyl-coenzyme A thioesterase 2 mitochondrial OS=Mus musculus GN=Acot2 PE=1 SV=2
8549	2935	tr|D3YYZ2|D3YYZ2_MOUSE	95.2	18	18		2	0	3	TMT10plex	14073	MCG1031578 OS=Mus musculus GN=Gm5239 PE=1 SV=1
956	8129	tr|E9Q2C0|E9Q2C0_MOUSE	95.2	2	2		9	0	21	TMT10plex	302581	Protein Cfap46 OS=Mus musculus GN=Cfap46 PE=1 SV=2
10136	3264	P56371|RAB4A_MOUSE	95.19	7	7		2	0	3	TMT10plex	24409	Ras-related protein Rab-4A OS=Mus musculus GN=Rab4a PE=1 SV=2
913	6479	tr|E9Q6R7|E9Q6R7_MOUSE	95.12	1	1		6	0	9	TMT10plex	392707	Protein Utrn OS=Mus musculus GN=Utrn PE=1 SV=1
5126	2030	P50149|GNAT2_MOUSE	94.98	5	5		2	0	5	TMT10plex	40118	Guanine nucleotide-binding protein G(t) subunit alpha-2 OS=Mus musculus GN=Gnat2 PE=2 SV=2
6004	1983	tr|A0A140T8M9|A0A140T8M9_MOUSE	94.94	15	15		2	0	5	TMT10plex	13117	Protein Igkv1-122 (Fragment) OS=Mus musculus GN=Igkv1-122 PE=4 SV=2
1157	2193	P16879|FES_MOUSE	94.92	2	2	1.72E+06	1	1	1	TMT10plex	93779	Tyrosine-protein kinase Fes/Fps OS=Mus musculus GN=Fes PE=1 SV=2
477	5184	tr|E9Q8T7|E9Q8T7_MOUSE	94.9	1	1		6	0	14	TMT10plex	487074	Protein Dnah1 OS=Mus musculus GN=Dnah1 PE=1 SV=1
1330	2603	O70133|DHX9_MOUSE	94.88	2	2	1.82E+05	5	1	9	TMT10plex	149474	ATP-dependent RNA helicase A OS=Mus musculus GN=Dhx9 PE=1 SV=2
1476	3969	Q80TA9|EPG5_MOUSE	94.83	1	1	2.04E+07	7	1	11	TMT10plex	290799	Ectopic P granules protein 5 homolog OS=Mus musculus GN=Epg5 PE=1 SV=2
941	3521	O08550|KMT2B_MOUSE	94.82	1	1		5	0	6	Carbamidomethylation; TMT10plex	294819	Histone-lysine N-methyltransferase 2B OS=Mus musculus GN=Kmt2b PE=1 SV=3
1207	3735	A2AM05|CNTLN_MOUSE	94.8	4	4		10	0	17	Carbamidomethylation; TMT10plex	160746	Centlein OS=Mus musculus GN=Cntln PE=1 SV=1
4049	1815	Q62219|TGFI1_MOUSE	94.78	7	7	4.29E+06	2	2	4	Carbamidomethylation; TMT10plex	50101	Transforming growth factor beta-1-induced transcript 1 protein OS=Mus musculus GN=Tgfb1i1 PE=1 SV=2
4735	2115	Q8K2K6|AGFG1_MOUSE	94.78	4	4	9.38E+06	3	1	3	TMT10plex	58043	Arf-GAP domain and FG repeat-containing protein 1 OS=Mus musculus GN=Agfg1 PE=1 SV=2
3507	1811	Q99MN1|SYK_MOUSE	94.77	5	5	8.41E+05	2	2	2	Carbamidomethylation; TMT10plex	67840	Lysine--tRNA ligase OS=Mus musculus GN=Kars PE=1 SV=1
867	2197	P97499|TEP1_MOUSE	94.66	1	1	0.00E+00	7	1	13	TMT10plex	291458	Telomerase protein component 1 OS=Mus musculus GN=Tep1 PE=1 SV=1
7139	1524	Q6GU68|ISLR_MOUSE	94.63	7	7	1.77E+07	3	2	3	TMT10plex	45615	Immunoglobulin superfamily containing leucine-rich repeat protein OS=Mus musculus GN=Islr PE=1 SV=1
4361	1221	Q91ZJ5|UGPA_MOUSE	94.62	8	8	5.07E+06	5	3	6	TMT10plex	56979	UTP--glucose-1-phosphate uridylyltransferase OS=Mus musculus GN=Ugp2 PE=1 SV=3
4716	1605	tr|Q5NCB2|Q5NCB2_MOUSE	94.62	4	4		6	0	8	TMT10plex	94508	Protein Gm12185 OS=Mus musculus GN=Gm12185 PE=4 SV=1
5089	1305	P07091|S10A4_MOUSE	94.54	28	28	8.72E+07	4	2	8	TMT10plex	11721	Protein S100-A4 OS=Mus musculus GN=S100a4 PE=1 SV=1
2546	2292	Q3TIR3|RIC8A_MOUSE	94.52	4	4	4.59E+06	1	1	2	TMT10plex	59847	Synembryn-A OS=Mus musculus GN=Ric8a PE=1 SV=2
10139	2017	Q8BHC1|RB39B_MOUSE	94.5	8	8		2	0	3	TMT10plex	24636	Ras-related protein Rab-39B OS=Mus musculus GN=Rab39b PE=1 SV=1
8511	1895	Q64008|RAB34_MOUSE	94.36	8	8	0.00E+00	2	1	3	Carbamidomethylation; TMT10plex	29101	Ras-related protein Rab-34 OS=Mus musculus GN=Rab34 PE=1 SV=2
4714	1582	P22682|CBL_MOUSE	94.34	4	4	1.00E+07	5	3	5	TMT10plex	100564	E3 ubiquitin-protein ligase CBL OS=Mus musculus GN=Cbl PE=1 SV=3
1817	1568	Q6PAR5|GAPD1_MOUSE	94.24	3	3	0.00E+00	7	2	13	TMT10plex	162401	GTPase-activating protein and VPS9 domain-containing protein 1 OS=Mus musculus GN=Gapvd1 PE=1 SV=2
853	7318	Q80TF6|STAR9_MOUSE	94.21	1	1		7	0	9	TMT10plex	500249	StAR-related lipid transfer protein 9 OS=Mus musculus GN=Stard9 PE=1 SV=2
1276	4221	tr|J3QNE4|J3QNE4_MOUSE	94.15	2	2		8	0	18	TMT10plex	195838	Protein Ccdc180 OS=Mus musculus GN=Ccdc180 PE=1 SV=1
8490	1724	Q99J36|THUM1_MOUSE	94.11	5	5	1.05E+07	2	2	4	TMT10plex	38885	THUMP domain-containing protein 1 OS=Mus musculus GN=Thumpd1 PE=1 SV=1
1554	2503	Q8R3P9|SLF1_MOUSE	94.08	2	2		5	0	10	TMT10plex	121004	SMC5-SMC6 complex localization factor protein 1 OS=Mus musculus GN=Slf1 PE=1 SV=3
7160	1871	Q9Z0S1|BPNT1_MOUSE	94.07	6	6	2.27E+07	2	2	3	TMT10plex	33196	3'(2') 5'-bisphosphate nucleotidase 1 OS=Mus musculus GN=Bpnt1 PE=1 SV=2
4372	1445	Q3TDX8|NB5R4_MOUSE	94.04	5	5	2.60E+06	4	2	6	TMT10plex	59717	Cytochrome b5 reductase 4 OS=Mus musculus GN=Cyb5r4 PE=2 SV=3
4431	2638	Q99KR3|LACB2_MOUSE	94.01	8	8	1.04E+06	1	1	2	Carbamidomethylation; TMT10plex	32754	Endoribonuclease LACTB2 OS=Mus musculus GN=Lactb2 PE=1 SV=1
686	6612	Q3V0Q1|DYH12_MOUSE	93.92	2	2		11	0	18	TMT10plex	356231	Dynein heavy chain 12 axonemal OS=Mus musculus GN=Dnah12 PE=1 SV=2
944	3923	tr|E9PZQ1|E9PZQ1_MOUSE	93.84	2	2		8	0	23	Carbamidomethylation; TMT10plex	197655	Protein Ddx60 OS=Mus musculus GN=Ddx60 PE=1 SV=1
6003	1951	P49443|PPM1A_MOUSE	93.83	9	9	1.89E+06	2	2	2	Carbamidomethylation; TMT10plex	42433	Protein phosphatase 1A OS=Mus musculus GN=Ppm1a PE=1 SV=1
5520	1763	tr|P79568|P79568_MOUSE	93.83	6	6		2	0	7	TMT10plex	37407	Class Ib MHC antigen Qa-2 OS=Mus musculus GN=H2-Q6 PE=3 SV=1
3041	1986	P14430|HA18_MOUSE	93.83	6	6		2	0	7	TMT10plex	37411	H-2 class I histocompatibility antigen Q8 alpha chain OS=Mus musculus GN=H2-Q8 PE=3 SV=1
4390	1961	O35678|MGLL_MOUSE	93.73	8	8	5.33E+06	2	2	2	Carbamidomethylation; TMT10plex	33388	Monoglyceride lipase OS=Mus musculus GN=Mgll PE=1 SV=1
2148	1732	Q922D4|PP6R3_MOUSE	93.71	3	3	8.17E+06	2	2	2	Carbamidomethylation; TMT10plex	94653	Serine/threonine-protein phosphatase 6 regulatory subunit 3 OS=Mus musculus GN=Ppp6r3 PE=1 SV=1
4021	1771	P10923|OSTP_MOUSE	93.7	15	15	6.15E+06	5	3	10	TMT10plex; Deamidation (NQ); Oxidation (HW)	32459	Osteopontin OS=Mus musculus GN=Spp1 PE=1 SV=1
7165	1955	Q8R527|RHOQ_MOUSE	93.7	10	10		2	0	3	Carbamidomethylation; TMT10plex	22645	Rho-related GTP-binding protein RhoQ OS=Mus musculus GN=Rhoq PE=1 SV=2
5500	1348	Q99J95|CDK9_MOUSE	93.66	7	7		5	0	5	TMT10plex	42762	Cyclin-dependent kinase 9 OS=Mus musculus GN=Cdk9 PE=1 SV=1
4034	1496	P21619|LMNB2_MOUSE	93.65	4	4		4	0	8	TMT10plex	67318	Lamin-B2 OS=Mus musculus GN=Lmnb2 PE=1 SV=2
7178	2175	O35963|RB33B_MOUSE	93.62	7	7		2	0	5	TMT10plex	25767	Ras-related protein Rab-33B OS=Mus musculus GN=Rab33b PE=1 SV=1
333	4765	Q02566|MYH6_MOUSE	93.59	2	2		8	0	12	TMT10plex	223563	Myosin-6 OS=Mus musculus GN=Myh6 PE=1 SV=2
7757	1640	P97822|AN32E_MOUSE	93.57	8	8	2.81E+07	3	2	3	TMT10plex	29622	Acidic leucine-rich nuclear phosphoprotein 32 family member E OS=Mus musculus GN=Anp32e PE=1 SV=2
345	9253	P97929|BRCA2_MOUSE	93.55	1	1		7	0	36	TMT10plex	370666	Breast cancer type 2 susceptibility protein homolog OS=Mus musculus GN=Brca2 PE=1 SV=2
4718	1610	O55029|COPB2_MOUSE	93.53	3	3	1.63E+06	5	1	7	Carbamidomethylation; TMT10plex	102449	Coatomer subunit beta' OS=Mus musculus GN=Copb2 PE=1 SV=2
7763	1643	Q8BHC0|LYVE1_MOUSE	93.48	7	7	2.88E+06	2	2	2	TMT10plex	34574	Lymphatic vessel endothelial hyaluronic acid receptor 1 OS=Mus musculus GN=Lyve1 PE=1 SV=1
8488	1787	Q3UEB3|PUF60_MOUSE	93.48	4	4	8.85E+06	2	2	2	TMT10plex	60249	Poly(U)-binding-splicing factor PUF60 OS=Mus musculus GN=Puf60 PE=1 SV=2
6553	2018	P48759|PTX3_MOUSE	93.45	5	5	7.24E+06	2	2	2	TMT10plex	41812	Pentraxin-related protein PTX3 OS=Mus musculus GN=Ptx3 PE=1 SV=2
8466	1418	Q9DCM0|ETHE1_MOUSE	93.39	11	11	4.68E+06	3	2	3	Carbamidomethylation; TMT10plex	27739	Persulfide dioxygenase ETHE1 mitochondrial OS=Mus musculus GN=Ethe1 PE=1 SV=2
408	3178	O08638|MYH11_MOUSE	93.34	2	2		7	0	10	TMT10plex	227026	Myosin-11 OS=Mus musculus GN=Myh11 PE=1 SV=1
1114	1801	O70433|FHL2_MOUSE	93.29	10	10	4.91E+06	2	2	2	Carbamidomethylation; TMT10plex	32073	Four and a half LIM domains protein 2 OS=Mus musculus GN=Fhl2 PE=1 SV=1
5526	1829	Q3V3I2|GNAT3_MOUSE	93.26	6	6		3	0	6	TMT10plex	40316	Guanine nucleotide-binding protein G(t) subunit alpha-3 OS=Mus musculus GN=Gnat3 PE=1 SV=2
7155	1836	P01844|LAC2_MOUSE	93.22	26	26	2.57E+07	2	2	2	Carbamidomethylation; TMT10plex	11255	Ig lambda-2 chain C region OS=Mus musculus GN=Iglc2 PE=1 SV=1
7184	2225	Q8CB87|RAB44_MOUSE	93.19	2	2		2	0	5	TMT10plex	78237	Ras-related protein Rab-44 OS=Mus musculus GN=Rab44 PE=1 SV=1
2545	2239	Q8JZQ9|EIF3B_MOUSE	93.17	2	2	2.50E+06	1	1	1	TMT10plex	91370	Eukaryotic translation initiation factor 3 subunit B OS=Mus musculus GN=Eif3b PE=1 SV=1
3043	2075	Q8BQ30|PPR18_MOUSE	93.16	4	4	2.45E+06	1	1	2	TMT10plex	65630	Phostensin OS=Mus musculus GN=Ppp1r18 PE=1 SV=1
286	8237	Q80W93|HYDIN_MOUSE	93.14	1	1		8	0	28	TMT10plex	581532	Hydrocephalus-inducing protein OS=Mus musculus GN=Hydin PE=1 SV=2
682	6637	Q9QZZ4|MYO15_MOUSE	93.12	1	1		6	0	23	TMT10plex	395623	Unconventional myosin-XV OS=Mus musculus GN=Myo15a PE=1 SV=2
301	4854	P13541|MYH3_MOUSE	93.1	2	2		9	0	10	TMT10plex	223789	Myosin-3 OS=Mus musculus GN=Myh3 PE=2 SV=2
1091	9471	tr|E9PV66|E9PV66_MOUSE	93.09	2	2		10	0	12	TMT10plex	288882	Protein Myo18b OS=Mus musculus GN=Myo18b PE=1 SV=1
3278	1816	B1AZP2|DLGP4_MOUSE	93.05	4	4	4.83E+07	4	2	4	Carbamidomethylation; TMT10plex	108037	Disks large-associated protein 4 OS=Mus musculus GN=Dlgap4 PE=1 SV=1
1722	2535	O55098|STK10_MOUSE	93.04	2	2	3.41E+06	2	1	2	TMT10plex	111906	Serine/threonine-protein kinase 10 OS=Mus musculus GN=Stk10 PE=1 SV=2
9249	1511	Q8VDQ1|PTGR2_MOUSE	92.91	8	8	6.42E+06	3	3	3	Carbamidomethylation; TMT10plex	38015	Prostaglandin reductase 2 OS=Mus musculus GN=Ptgr2 PE=1 SV=2
691	9220	A2AAE1|K1109_MOUSE	92.85	1	1		8	0	24	TMT10plex	555372	Uncharacterized protein KIAA1109 OS=Mus musculus GN=Kiaa1109 PE=1 SV=4
5171	2747	tr|E9Q2Z4|E9Q2Z4_MOUSE	92.74	17	17		3	0	4	TMT10plex	9311	Protein Gm16494 OS=Mus musculus GN=Gm16494 PE=4 SV=1
5591	3251	P09602|HMGN2_MOUSE	92.74	17	17		3	0	4	TMT10plex	9423	Non-histone chromosomal protein HMG-17 OS=Mus musculus GN=Hmgn2 PE=1 SV=2
1551	2182	Q8R151|ZNFX1_MOUSE	92.56	3	3	4.13E+05	9	1	11	TMT10plex	218826	NFX1-type zinc finger-containing protein 1 OS=Mus musculus GN=Znfx1 PE=1 SV=3
5112	1632	Q9JK23|PSMG1_MOUSE	92.52	8	8	4.22E+06	4	1	6	TMT10plex	33104	Proteasome assembly chaperone 1 OS=Mus musculus GN=Psmg1 PE=1 SV=1
1085	6516	O88738|BIRC6_MOUSE	92.39	1	1		7	0	8	TMT10plex	532176	Baculoviral IAP repeat-containing protein 6 OS=Mus musculus GN=Birc6 PE=1 SV=2
5967	1235	P47968|RPIA_MOUSE	92.32	12	12	1.11E+07	3	3	3	Carbamidomethylation; TMT10plex	32451	Ribose-5-phosphate isomerase OS=Mus musculus GN=Rpia PE=1 SV=2
3484	1270	Q9WUN2|TBK1_MOUSE	92.28	4	4	1.95E+06	4	2	4	TMT10plex	83425	Serine/threonine-protein kinase TBK1 OS=Mus musculus GN=Tbk1 PE=1 SV=1
1328	2401	Q8BIV3|RNBP6_MOUSE	92.24	1	1		2	0	2	TMT10plex	124587	Ran-binding protein 6 OS=Mus musculus GN=Ranbp6 PE=1 SV=3
3276	1785	P18872|GNAO_MOUSE	92.21	5	5		2	0	5	TMT10plex	40085	Guanine nucleotide-binding protein G(o) subunit alpha OS=Mus musculus GN=Gnao1 PE=1 SV=3
1037	5410	tr|E9Q309|E9Q309_MOUSE	92.18	1	1		7	0	12	TMT10plex	346457	Protein Cep350 OS=Mus musculus GN=Cep350 PE=1 SV=1
4703	1352	Q5FW60|MUP20_MOUSE	92.09	11	11		3	0	9	TMT10plex	20930	Major urinary protein 20 OS=Mus musculus GN=Mup20 PE=1 SV=1
9247	1419	Q91X52|DCXR_MOUSE	92.06	10	10	5.97E+06	3	2	4	TMT10plex	25746	L-xylulose reductase OS=Mus musculus GN=Dcxr PE=1 SV=2
3775	2256	Q9D554|SF3A3_MOUSE	92	4	4	8.04E+05	1	1	1	TMT10plex	58842	Splicing factor 3A subunit 3 OS=Mus musculus GN=Sf3a3 PE=1 SV=2
4382	1772	Q9R1S8|CAN7_MOUSE	91.9	5	5	6.40E+05	7	1	10	TMT10plex	92564	Calpain-7 OS=Mus musculus GN=Capn7 PE=2 SV=1
856	11323	Q7TMY8|HUWE1_MOUSE	91.89	1	1		8	0	12	TMT10plex	482640	E3 ubiquitin-protein ligase HUWE1 OS=Mus musculus GN=Huwe1 PE=1 SV=5
3776	2304	Q6PIC6|AT1A3_MOUSE	91.87	2	2		2	0	3	TMT10plex	111691	Sodium/potassium-transporting ATPase subunit alpha-3 OS=Mus musculus GN=Atp1a3 PE=1 SV=1
2291	2042	tr|Q5SVP0|Q5SVP0_MOUSE	91.79	3	3		5	0	13	TMT10plex	95539	Protein 9930111J21Rik1 OS=Mus musculus GN=9930111J21Rik1 PE=1 SV=1
377	4846	P13542|MYH8_MOUSE	91.76	2	2		8	0	9	TMT10plex	222706	Myosin-8 OS=Mus musculus GN=Myh8 PE=2 SV=2
2030	2390	Q69ZN7|MYOF_MOUSE	91.71	2	2	7.89E+05	6	1	10	TMT10plex	233322	Myoferlin OS=Mus musculus GN=Myof PE=1 SV=2
2413	1752	Q5SYD0|MYO1D_MOUSE	91.68	3	3		5	0	16	TMT10plex	116081	Unconventional myosin-Id OS=Mus musculus GN=Myo1d PE=1 SV=1
488	7389	Q4U4S6|XIRP2_MOUSE	91.64	1	1		7	0	15	TMT10plex	428262	Xin actin-binding repeat-containing protein 2 OS=Mus musculus GN=Xirp2 PE=1 SV=1
1498	7503	Q6P5D3|DHX57_MOUSE	91.6	3	3	0.00E+00	7	1	12	TMT10plex	155762	Putative ATP-dependent RNA helicase DHX57 OS=Mus musculus GN=Dhx57 PE=1 SV=2
2408	1451	Q8CGC7|SYEP_MOUSE	91.53	4	4	1.41E+06	7	2	12	Carbamidomethylation; TMT10plex	170078	Bifunctional glutamate/proline--tRNA ligase OS=Mus musculus GN=Eprs PE=1 SV=4
5542	2209	P06327|HVM52_MOUSE	91.51	15	15		3	0	9	TMT10plex	12971	Ig heavy chain V region VH558 A1/A4 OS=Mus musculus GN=Gm5629 PE=2 SV=1
8470	1477	P46938|YAP1_MOUSE	91.49	9	9	4.43E+06	3	2	3	TMT10plex	52383	Transcriptional coactivator YAP1 OS=Mus musculus GN=Yap1 PE=1 SV=2
6532	1658	Q64524|H2B2E_MOUSE	91.48	16	16		2	0	5	TMT10plex	13993	Histone H2B type 2-E OS=Mus musculus GN=Hist2h2be PE=1 SV=3
3032	1492	O35664|INAR2_MOUSE	91.4	5	5	2.80E+07	4	2	10	TMT10plex	56578	Interferon alpha/beta receptor 2 OS=Mus musculus GN=Ifnar2 PE=1 SV=2
1471	2427	Q3TLH4|PRC2C_MOUSE	91.39	1	1	6.58E+05	4	1	8	TMT10plex	310891	Protein PRRC2C OS=Mus musculus GN=Prrc2c PE=1 SV=3
4033	1469	tr|G5E897|G5E897_MOUSE	91.19	5	5	1.42E+07	4	2	8	TMT10plex	57686	KDEL (Lys-Asp-Glu-Leu) containing 2 isoform CRA_b OS=Mus musculus GN=Kdelc2 PE=1 SV=1
864	1493	Q9D4D4|TKTL2_MOUSE	91.18	5	5		6	0	14	TMT10plex	68448	Transketolase-like protein 2 OS=Mus musculus GN=Tktl2 PE=1 SV=1
3730	1121	Q60967|PAPS1_MOUSE	91.18	4	4	2.56E+07	4	3	9	Carbamidomethylation; TMT10plex	70794	Bifunctional 3'-phosphoadenosine 5'-phosphosulfate synthase 1 OS=Mus musculus GN=Papss1 PE=1 SV=1
5510	1590	tr|A0A0G2JFZ3|A0A0G2JFZ3_MOUSE	91.17	19	19	1.06E+06	2	1	8	Carbamidomethylation; TMT10plex; Deamidation (NQ)	12792	Protein Igkv19-93 (Fragment) OS=Mus musculus GN=Igkv19-93 PE=1 SV=4
4430	2399	Q6PGH2|HN1L_MOUSE	91.15	12	12	5.18E+06	1	1	1	TMT10plex	20020	Hematological and neurological expressed 1-like protein OS=Mus musculus GN=Hn1l PE=1 SV=1
2023	1866	Q7TSI3|PP6R1_MOUSE	91.15	3	3	3.05E+06	3	1	13	TMT10plex	94527	Serine/threonine-protein phosphatase 6 regulatory subunit 1 OS=Mus musculus GN=Ppp6r1 PE=1 SV=1
4022	1298	P17897|LYZ1_MOUSE	91.11	12	12		3	0	5	Carbamidomethylation; TMT10plex	16794	Lysozyme C-1 OS=Mus musculus GN=Lyz1 PE=1 SV=1
4412	2318	P46737|BRCC3_MOUSE	91.09	6	6	3.13E+06	2	1	5	Carbamidomethylation; TMT10plex	33340	Lys-63-specific deubiquitinase BRCC36 OS=Mus musculus GN=Brcc3 PE=1 SV=1
4727	1869	tr|A0A0A6YWG4|A0A0A6YWG4_MOUSE	91.07	14	14		3	0	4	Carbamidomethylation; TMT10plex	13049	Protein Ighv5-12-4 (Fragment) OS=Mus musculus GN=Ighv5-12-4 PE=4 SV=5
10096	1716	Q80YW0|CYH4_MOUSE	90.91	6	6	6.01E+06	2	2	2	TMT10plex	45285	Cytohesin-4 OS=Mus musculus GN=Cyth4 PE=1 SV=1
1041	6001	tr|E9PW83|E9PW83_MOUSE	90.91	4	4		9	0	27	TMT10plex	132973	Protein Fam184a OS=Mus musculus GN=Fam184a PE=1 SV=1
2031	2416	tr|A0A140T8N8|A0A140T8N8_MOUSE	90.83	19	19	5.24E+06	2	1	4	Carbamidomethylation; TMT10plex	12815	Protein Igkv9-123 (Fragment) OS=Mus musculus GN=Igkv9-123 PE=4 SV=2
342	4869	Q91Z83|MYH7_MOUSE	90.81	2	2		7	0	11	TMT10plex	222877	Myosin-7 OS=Mus musculus GN=Myh7 PE=1 SV=1
4729	1887	Q62148|AL1A2_MOUSE	90.77	3	3		3	0	3	TMT10plex	56626	Retinal dehydrogenase 2 OS=Mus musculus GN=Aldh1a2 PE=1 SV=2
4711	1545	tr|A0A0A6YX19|A0A0A6YX19_MOUSE	90.75	18	18		3	0	10	Carbamidomethylation; TMT10plex	13354	Protein Ighv6-4 (Fragment) OS=Mus musculus GN=Ighv6-4 PE=4 SV=1
9406	5025	tr|A0A0G2JH00|A0A0G2JH00_MOUSE	90.73	9	9		2	0	3	TMT10plex	12722	Protein Igkv4-61 (Fragment) OS=Mus musculus GN=Igkv4-61 PE=4 SV=1
6505	1242	P13597|ICAM1_MOUSE	90.68	6	6	1.35E+06	3	3	4	TMT10plex	58844	Intercellular adhesion molecule 1 OS=Mus musculus GN=Icam1 PE=1 SV=1
7747	1412	Q9DBE0|CSAD_MOUSE	90.65	6	6	1.07E+07	5	2	5	TMT10plex	55145	Cysteine sulfinic acid decarboxylase OS=Mus musculus GN=Csad PE=1 SV=1
3289	2104	Q8CCJ3|UFL1_MOUSE	90.6	3	3	0.00E+00	3	1	5	TMT10plex	89520	E3 UFM1-protein ligase 1 OS=Mus musculus GN=Ufl1 PE=1 SV=2
4740	2132	O70589|CSKP_MOUSE	90.56	3	3	4.56E+05	3	1	4	Carbamidomethylation; TMT10plex	105109	Peripheral plasma membrane protein CASK OS=Mus musculus GN=Cask PE=1 SV=2
1826	2186	P48722|HS74L_MOUSE	90.51	2	2		2	0	6	Carbamidomethylation; TMT10plex	94382	Heat shock 70 kDa protein 4L OS=Mus musculus GN=Hspa4l PE=1 SV=2
3267	1941	Q9QYI3|DNJC7_MOUSE	90.49	9	9	2.47E+06	3	2	3	Carbamidomethylation; TMT10plex; Deamidation (NQ); Ubiquitin	56476	DnaJ homolog subfamily C member 7 OS=Mus musculus GN=Dnajc7 PE=1 SV=2
3758	1851	P70271|PDLI4_MOUSE	90.44	5	5	1.63E+08	3	3	3	Carbamidomethylation; TMT10plex	35556	PDZ and LIM domain protein 4 OS=Mus musculus GN=Pdlim4 PE=1 SV=3
3769	2139	Q6PIE5|AT1A2_MOUSE	90.43	2	2		1	0	2	TMT10plex	112217	Sodium/potassium-transporting ATPase subunit alpha-2 OS=Mus musculus GN=Atp1a2 PE=1 SV=1
8552	2970	Q8BHH2|RAB9B_MOUSE	90.33	8	8		2	0	3	TMT10plex	22704	Ras-related protein Rab-9B OS=Mus musculus GN=Rab9b PE=1 SV=1
10098	2014	P62897|CYC_MOUSE	90.29	17	17	5.20E+06	2	1	2	TMT10plex	11605	Cytochrome c somatic OS=Mus musculus GN=Cycs PE=1 SV=2
3740	1386	Q64282|IFIT1_MOUSE	90.17	7	7	6.38E+06	4	2	4	Carbamidomethylation; TMT10plex	53737	Interferon-induced protein with tetratricopeptide repeats 1 OS=Mus musculus GN=Ifit1 PE=1 SV=2
3024	1185	P03980|HVM48_MOUSE	90.16	17	17	1.62E+06	4	1	14	Carbamidomethylation; TMT10plex	15576	Ig heavy chain V region TEPC 1017 OS=Mus musculus PE=4 SV=1
2415	2016	P08553|NFM_MOUSE	90.16	2	2		2	0	4	TMT10plex	95916	Neurofilament medium polypeptide OS=Mus musculus GN=Nefm PE=1 SV=4
3779	2382	Q922S4|PDE2A_MOUSE	90.15	2	2	0.00E+00	3	1	3	TMT10plex	103249	cGMP-dependent 3' 5'-cyclic phosphodiesterase OS=Mus musculus GN=Pde2a PE=1 SV=3
4031	1465	Q8BH95|ECHM_MOUSE	90.13	12	12	1.02E+07	3	2	4	TMT10plex	31474	Enoyl-CoA hydratase mitochondrial OS=Mus musculus GN=Echs1 PE=1 SV=1
6005	1976	Q99K46|UBP11_MOUSE	90.05	2	2		2	0	4	TMT10plex	105384	Ubiquitin carboxyl-terminal hydrolase 11 OS=Mus musculus GN=Usp11 PE=1 SV=4
366	1818	Q9DBC3|CMTR1_MOUSE	90.02	4	4	6.00E+07	6	1	37	TMT10plex	95676	Cap-specific mRNA (nucleoside-2'-O-)-methyltransferase 1 OS=Mus musculus GN=Cmtr1 PE=1 SV=1
1827	2297	Q6PDN3|MYLK_MOUSE	89.95	1	1	2.91E+06	2	1	2	TMT10plex	212924	Myosin light chain kinase smooth muscle OS=Mus musculus GN=Mylk PE=1 SV=3
7785	2237	P12246|SAMP_MOUSE	89.91	9	9	4.92E+06	3	2	5	TMT10plex	26247	Serum amyloid P-component OS=Mus musculus GN=Apcs PE=1 SV=2
5082	1158	P12265|BGLR_MOUSE	89.91	6	6	4.94E+06	5	3	9	TMT10plex	74195	Beta-glucuronidase OS=Mus musculus GN=Gusb PE=1 SV=2
1200	2655	Q62120|JAK2_MOUSE	89.89	2	2		4	0	8	TMT10plex	130235	Tyrosine-protein kinase JAK2 OS=Mus musculus GN=Jak2 PE=1 SV=2
9259	2029	tr|A0A075B5U3|A0A075B5U3_MOUSE	89.88	20	20		2	0	2	TMT10plex	12819	Protein Ighv1-62-1 (Fragment) OS=Mus musculus GN=Ighv1-62-1 PE=4 SV=2
8475	1538	Q8R1G2|CMBL_MOUSE	89.88	10	10	1.76E+06	3	2	4	Carbamidomethylation; TMT10plex	27902	Carboxymethylenebutenolidase homolog OS=Mus musculus GN=Cmbl PE=1 SV=1
7135	1474	Q7TT45|RRAGD_MOUSE	89.88	5	5		3	0	3	Carbamidomethylation; TMT10plex	51232	Ras-related GTP-binding protein D OS=Mus musculus GN=Rragd PE=1 SV=2
4080	3011	tr|E0CZ22|E0CZ22_MOUSE	89.88	2	2	0.00E+00	5	1	5	TMT10plex	181794	Protein Mroh1 OS=Mus musculus GN=Mroh1 PE=1 SV=1
6002	1880	P01663|KV3AB_MOUSE	89.87	22	22		3	0	5	Carbamidomethylation; TMT10plex	12005	Ig kappa chain V-III region PC 4050 OS=Mus musculus PE=1 SV=1
2029	7743	P05555|ITAM_MOUSE	89.87	2	2	0.00E+00	3	1	11	TMT10plex; Deamidation (NQ)	127481	Integrin alpha-M OS=Mus musculus GN=Itgam PE=1 SV=2
6007	2011	Q9CQJ6|DENR_MOUSE	89.84	11	11	1.40E+07	2	1	3	TMT10plex	22166	Density-regulated protein OS=Mus musculus GN=Denr PE=1 SV=1
5534	1840	Q5SSZ5|TENS3_MOUSE	89.79	2	2	7.80E+06	3	2	3	TMT10plex	155588	Tensin-3 OS=Mus musculus GN=Tns3 PE=1 SV=1
7151	1913	Q3TWW8|SRSF6_MOUSE	89.76	6	6	0.00E+00	2	1	2	TMT10plex	39025	Serine/arginine-rich splicing factor 6 OS=Mus musculus GN=Srsf6 PE=1 SV=1
10101	2138	P56376|ACYP1_MOUSE	89.71	19	19	3.02E+06	2	2	2	TMT10plex	11241	Acylphosphatase-1 OS=Mus musculus GN=Acyp1 PE=1 SV=2
5085	1237	Q8BHD7|PTBP3_MOUSE	89.6	7	7		6	0	9	TMT10plex	56701	Polypyrimidine tract-binding protein 3 OS=Mus musculus GN=Ptbp3 PE=1 SV=1
3754	1757	Q4VAA2|CDV3_MOUSE	89.58	5	5	7.01E+06	2	2	2	TMT10plex	29729	Protein CDV3 OS=Mus musculus GN=Cdv3 PE=1 SV=2
1272	4020	Q5S006|LRRK2_MOUSE	89.57	2	2		10	0	17	TMT10plex	284730	Leucine-rich repeat serine/threonine-protein kinase 2 OS=Mus musculus GN=Lrrk2 PE=1 SV=2
5119	1814	tr|A2A4X6|A2A4X6_MOUSE	89.51	17	17		2	0	2	TMT10plex	19130	MCG21910 OS=Mus musculus GN=Gm12355 PE=4 SV=1
5156	2511	Q5RI75|RASEF_MOUSE	89.39	2	2		1	0	2	TMT10plex	70752	Ras and EF-hand domain-containing protein homolog OS=Mus musculus GN=Rasef PE=1 SV=1
9256	1699	Q8C078|KKCC2_MOUSE	89.38	4	4	9.46E+05	3	1	4	TMT10plex	64618	Calcium/calmodulin-dependent protein kinase kinase 2 OS=Mus musculus GN=Camkk2 PE=1 SV=2
3274	1647	Q80Z60|ECE2_MOUSE	89.36	4	4	4.88E+06	5	2	5	Carbamidomethylation; TMT10plex	99707	Endothelin-converting enzyme 2 OS=Mus musculus GN=Ece2 PE=1 SV=2
6525	1521	tr|Q8VHQ1|Q8VHQ1_MOUSE	89.29	5	5		3	0	7	TMT10plex	42994	MCG118061 OS=Mus musculus GN=Serpinb9g PE=2 SV=1
6525	1520	tr|F6V5V4|F6V5V4_MOUSE	89.29	5	5		3	0	7	TMT10plex	43003	Protein Gm11397 OS=Mus musculus GN=Gm11397 PE=3 SV=1
6525	1519	tr|Q80UK5|Q80UK5_MOUSE	89.29	5	5		3	0	7	TMT10plex	43033	Protein Serpinb9f OS=Mus musculus GN=Serpinb9f PE=2 SV=1
4698	1301	Q924M7|MPI_MOUSE	89.05	8	8	0.00E+00	4	1	7	TMT10plex	46575	Mannose-6-phosphate isomerase OS=Mus musculus GN=Mpi PE=1 SV=1
2406	1258	Q9D6Y9|GLGB_MOUSE	89.03	5	5	1.19E+07	7	4	8	TMT10plex	80364	1 4-alpha-glucan-branching enzyme OS=Mus musculus GN=Gbe1 PE=1 SV=1
6540	1842	Q9QZ06|TOLIP_MOUSE	89	7	7	1.81E+06	2	2	2	Carbamidomethylation; TMT10plex	30345	Toll-interacting protein OS=Mus musculus GN=Tollip PE=1 SV=1
5560	2689	Q91Z67|SRGP2_MOUSE	88.97	2	2	7.09E+06	3	1	4	TMT10plex	120798	SLIT-ROBO Rho GTPase-activating protein 2 OS=Mus musculus GN=Srgap2 PE=1 SV=2
4389	1927	Q3UMU9|HDGR2_MOUSE	88.93	3	3		3	0	4	TMT10plex	74291	Hepatoma-derived growth factor-related protein 2 OS=Mus musculus GN=Hdgfrp2 PE=1 SV=1
1376	8976	tr|E9Q1F5|E9Q1F5_MOUSE	88.92	2	2		6	0	18	TMT10plex	202701	Protein Myo5c OS=Mus musculus GN=Myo5c PE=1 SV=1
5507	1588	tr|Q8BMT0|Q8BMT0_MOUSE	88.9	5	5		3	0	9	TMT10plex	42760	Protein Serpinb9d OS=Mus musculus GN=Serpinb9d PE=1 SV=1
4027	1375	Q6ZWR4|2ABB_MOUSE	88.84	6	6		4	0	7	TMT10plex	51710	Serine/threonine-protein phosphatase 2A 55 kDa regulatory subunit B beta isoform OS=Mus musculus GN=Ppp2r2b PE=1 SV=1
1177	5999	Q60952|CP250_MOUSE	88.82	1	1		6	0	14	TMT10plex	276811	Centrosome-associated protein CEP250 OS=Mus musculus GN=Cep250 PE=1 SV=4
2035	2876	Q8K1H1|TDRD7_MOUSE	88.8	3	3		7	0	13	TMT10plex	122174	Tudor domain-containing protein 7 OS=Mus musculus GN=Tdrd7 PE=1 SV=1
2038	3026	Q8VHK1|CSKI2_MOUSE	88.7	2	2		5	0	9	TMT10plex	126779	Caskin-2 OS=Mus musculus GN=Caskin2 PE=1 SV=3
4016	1170	Q3UND0|SKAP2_MOUSE	88.66	8	8	2.61E+07	3	3	3	TMT10plex	40712	Src kinase-associated phosphoprotein 2 OS=Mus musculus GN=Skap2 PE=1 SV=2
3264	1402	Q8BYC6|TAOK3_MOUSE	88.64	3	3		5	0	5	TMT10plex	105336	Serine/threonine-protein kinase TAO3 OS=Mus musculus GN=Taok3 PE=1 SV=2
6490	1354	Q9DCT1|AKCL2_MOUSE	88.57	15	15	2.25E+06	5	3	6	Carbamidomethylation; TMT10plex; Deamidation (NQ)	34461	1 5-anhydro-D-fructose reductase OS=Mus musculus GN=Akr1e2 PE=1 SV=1
7830	3032	tr|F6YNI8|F6YNI8_MOUSE	88.56	8	8		2	0	3	TMT10plex	16464	Protein Gm21319 OS=Mus musculus GN=Gm21319 PE=3 SV=1
8467	1409	P07214|SPRC_MOUSE	88.56	8	8	2.68E+07	3	2	3	Carbamidomethylation; TMT10plex	34450	SPARC OS=Mus musculus GN=Sparc PE=1 SV=1
2804	9995	Q99104|MYO5A_MOUSE	88.56	2	2		6	0	8	TMT10plex	215536	Unconventional myosin-Va OS=Mus musculus GN=Myo5a PE=1 SV=2
7744	1351	Q9EST4|PSMG2_MOUSE	88.48	11	11	4.85E+06	5	2	5	Carbamidomethylation; TMT10plex	29524	Proteasome assembly chaperone 2 OS=Mus musculus GN=Psmg2 PE=1 SV=1
3780	2395	O08810|U5S1_MOUSE	88.45	2	2		2	0	5	TMT10plex	109361	116 kDa U5 small nuclear ribonucleoprotein component OS=Mus musculus GN=Eftud2 PE=1 SV=1
7180	2096	Q9WTM5|RUVB2_MOUSE	88.32	4	4	3.66E+05	2	1	3	TMT10plex	51113	RuvB-like 2 OS=Mus musculus GN=Ruvbl2 PE=1 SV=3
5545	2310	Q8BKX1|BAIP2_MOUSE	88.32	4	4	2.25E+06	2	1	2	TMT10plex	59237	Brain-specific angiogenesis inhibitor 1-associated protein 2 OS=Mus musculus GN=Baiap2 PE=1 SV=2
868	2457	Q3KNY0|IGFN1_MOUSE	88.32	1	1		4	0	8	TMT10plex	303657	Immunoglobulin-like and fibronectin type III domain-containing protein 1 OS=Mus musculus GN=Igfn1 PE=1 SV=3
516	5770	A2A9C3|SZT2_MOUSE	88.31	1	1		6	0	20	TMT10plex	377628	Protein SZT2 OS=Mus musculus GN=Szt2 PE=1 SV=1
5252	5026	Q5SDA5|GUC2F_MOUSE	88.29	2	2		5	0	6	TMT10plex	124425	Retinal guanylyl cyclase 2 OS=Mus musculus GN=Gucy2f PE=2 SV=1
1338	3759	P41233|ABCA1_MOUSE	88.28	1	1		6	0	8	TMT10plex	253909	ATP-binding cassette sub-family A member 1 OS=Mus musculus GN=Abca1 PE=1 SV=4
5491	1233	P19639|GSTM4_MOUSE	88.17	14	14		5	0	7	TMT10plex	25702	Glutathione S-transferase Mu 3 OS=Mus musculus GN=Gstm3 PE=1 SV=2
8500	1963	Q80Y55|BSDC1_MOUSE	88.14	4	4	5.98E+05	2	1	2	TMT10plex	46953	BSD domain-containing protein 1 OS=Mus musculus GN=Bsdc1 PE=1 SV=1
10125	2941	P83940|ELOC_MOUSE	88.11	15	15	6.62E+07	2	2	3	Carbamidomethylation; TMT10plex	12473	Transcription elongation factor B polypeptide 1 OS=Mus musculus GN=Tceb1 PE=1 SV=1
3499	1660	Q8BHB9|CLIC6_MOUSE	88.03	3	3		3	0	7	Carbamidomethylation; TMT10plex	62886	Chloride intracellular channel protein 6 OS=Mus musculus GN=Clic6 PE=1 SV=1
5111	1620	P47856|GFPT1_MOUSE	88.02	3	3	1.21E+06	3	2	3	TMT10plex	78539	Glutamine--fructose-6-phosphate aminotransferase [isomerizing] 1 OS=Mus musculus GN=Gfpt1 PE=1 SV=3
3039	1832	tr|E9Q0S6|E9Q0S6_MOUSE	87.92	1	1	6.34E+06	2	2	2	TMT10plex	201381	Protein Tns1 OS=Mus musculus GN=Tns1 PE=1 SV=1
848	6764	Q8C6S9|CFA54_MOUSE	87.92	1	1		6	0	11	TMT10plex	353760	Cilia- and flagella-associated protein 54 OS=Mus musculus GN=Cfap54 PE=2 SV=4
5130	2050	Q8BYW9|EOGT_MOUSE	87.9	4	4	6.38E+05	2	1	2	TMT10plex	61446	EGF domain-specific O-linked N-acetylglucosamine transferase OS=Mus musculus GN=Eogt PE=1 SV=1
1434	8801	Q8K389|CK5P2_MOUSE	87.86	2	2		8	0	13	TMT10plex	205943	CDK5 regulatory subunit-associated protein 2 OS=Mus musculus GN=Cdk5rap2 PE=1 SV=3
1543	1358	Q99MX0|TKTL1_MOUSE	87.78	4	4	0.00E+00	5	1	13	Carbamidomethylation; TMT10plex	65245	Transketolase-like protein 1 OS=Mus musculus GN=Tktl1 PE=1 SV=2
6072	3092	tr|A0A075B5X2|A0A075B5X2_MOUSE	87.76	12	12		3	0	9	Carbamidomethylation; TMT10plex	12900	Protein Ighv1-63 (Fragment) OS=Mus musculus GN=Ighv1-63 PE=4 SV=1
5514	1674	P97425|ECP2_MOUSE	87.61	18	18		2	0	3	Carbamidomethylation; TMT10plex	17620	Eosinophil cationic protein 2 OS=Mus musculus GN=Ear2 PE=2 SV=1
2019	1727	Q9ES00|UBE4B_MOUSE	87.6	3	3	3.59E+06	5	2	8	TMT10plex	133317	Ubiquitin conjugation factor E4 B OS=Mus musculus GN=Ube4b PE=1 SV=3
1406	2061	Q640N3|RHG30_MOUSE	87.57	1	1	3.41E+06	1	1	2	TMT10plex	120115	Rho GTPase-activating protein 30 OS=Mus musculus GN=Arhgap30 PE=1 SV=3
3186	8670	tr|B2KF05|B2KF05_MOUSE	87.53	2	2		6	0	7	TMT10plex	135294	Bromodomain and PHD finger containing 3 OS=Mus musculus GN=Brpf3 PE=1 SV=1
1198	1995	Q9QZQ1|AFAD_MOUSE	87.51	2	2	3.99E+05	4	1	5	TMT10plex	206497	Afadin OS=Mus musculus GN=Mllt4 PE=1 SV=3
1053	10479	F6ZDS4|TPR_MOUSE	87.51	2	2		8	0	17	Carbamidomethylation; TMT10plex	273988	Nucleoprotein TPR OS=Mus musculus GN=Tpr PE=1 SV=1
6560	2098	P35282|RAB21_MOUSE	87.46	7	7		2	0	2	TMT10plex	24106	Ras-related protein Rab-21 OS=Mus musculus GN=Rab21 PE=1 SV=4
2530	1414	Q8VDP3|MICA1_MOUSE	87.37	3	3	4.28E+06	3	3	3	TMT10plex	116785	Protein-methionine sulfoxide oxidase MICAL1 OS=Mus musculus GN=Mical1 PE=1 SV=1
1441	9934	tr|F8VQ05|F8VQ05_MOUSE	87.33	1	1		8	0	10	Carbamidomethylation; TMT10plex	337819	Protein Fryl OS=Mus musculus GN=Fryl PE=1 SV=1
7749	1431	P00375|DYR_MOUSE	87.32	12	12	5.59E+06	3	2	4	TMT10plex	21606	Dihydrofolate reductase OS=Mus musculus GN=Dhfr PE=1 SV=3
7152	1803	tr|Q80YX8|Q80YX8_MOUSE	87.29	9	9		2	0	3	TMT10plex	21165	Major urinary protein 26 OS=Mus musculus GN=Mup21 PE=2 SV=1
5499	1342	Q8K274|KT3K_MOUSE	87.27	6	6	1.20E+06	3	1	5	Carbamidomethylation; TMT10plex	34468	Ketosamine-3-kinase OS=Mus musculus GN=Fn3krp PE=1 SV=2
7755	1613	Q7TNC4|LC7L2_MOUSE	87.16	5	5	1.50E+06	3	1	3	TMT10plex	46583	Putative RNA-binding protein Luc7-like 2 OS=Mus musculus GN=Luc7l2 PE=1 SV=1
236	10436	Q3UHF7|ZEP2_MOUSE	87.06	1	1		5	0	35	TMT10plex	266702	Transcription factor HIVEP2 OS=Mus musculus GN=Hivep2 PE=1 SV=1
1833	3302	Q00547|HMMR_MOUSE	86.99	3	3		5	0	21	TMT10plex	91785	Hyaluronan mediated motility receptor OS=Mus musculus GN=Hmmr PE=1 SV=4
657	2640	Q7M6Y6|MRO2B_MOUSE	86.92	2	2		7	0	25	TMT10plex	180479	Maestro heat-like repeat-containing protein family member 2B OS=Mus musculus GN=Mroh2b PE=2 SV=2
1289	7774	tr|E9Q411|E9Q411_MOUSE	86.82	1	1		7	0	15	TMT10plex	265772	Protein Nbas OS=Mus musculus GN=Nbas PE=1 SV=1
6506	1276	Q9WTX5|SKP1_MOUSE	86.76	19	19	4.72E+06	4	2	5	TMT10plex	18672	S-phase kinase-associated protein 1 OS=Mus musculus GN=Skp1 PE=1 SV=3
1003	8315	Q5SW19|CLU_MOUSE	86.68	2	2		6	0	31	TMT10plex	148068	Clustered mitochondria protein homolog OS=Mus musculus GN=Cluh PE=1 SV=2
7133	1444	Q9JHI0|MMP19_MOUSE	86.63	5	5	8.08E+06	4	2	6	TMT10plex	59122	Matrix metalloproteinase-19 OS=Mus musculus GN=Mmp19 PE=2 SV=1
7221	2946	P36536|SAR1A_MOUSE	86.6	10	10		2	0	5	TMT10plex	22371	GTP-binding protein SAR1a OS=Mus musculus GN=Sar1a PE=1 SV=1
2207	7231	tr|Q6NZL1|Q6NZL1_MOUSE	86.58	3	3		6	0	14	TMT10plex	128328	DEAH (Asp-Glu-Ala-His) box polypeptide 37 OS=Mus musculus GN=Dhx37 PE=1 SV=1
6498	1164	Q99KB8|GLO2_MOUSE	86.54	10	10	1.07E+07	3	3	4	TMT10plex	34084	Hydroxyacylglutathione hydrolase mitochondrial OS=Mus musculus GN=Hagh PE=1 SV=2
2412	1756	O55201|SPT5H_MOUSE	86.53	2	2	8.74E+06	4	2	7	TMT10plex	120664	Transcription elongation factor SPT5 OS=Mus musculus GN=Supt5h PE=1 SV=1
3795	2807	P39447|ZO1_MOUSE	86.52	1	1	2.32E+05	2	1	2	TMT10plex	194740	Tight junction protein ZO-1 OS=Mus musculus GN=Tjp1 PE=1 SV=2
2292	2066	Q9Z1Q9|SYVC_MOUSE	86.51	2	2	1.54E+06	3	1	5	TMT10plex	140215	Valine--tRNA ligase OS=Mus musculus GN=Vars PE=1 SV=1
7202	2618	Q99P58|RB27B_MOUSE	86.49	5	5		1	0	2	TMT10plex	24560	Ras-related protein Rab-27B OS=Mus musculus GN=Rab27b PE=1 SV=3
3508	1891	Q921H8|THIKA_MOUSE	86.45	10	10		2	0	2	Carbamidomethylation; TMT10plex	43953	3-ketoacyl-CoA thiolase A peroxisomal OS=Mus musculus GN=Acaa1a PE=1 SV=1
5540	2041	Q8VCH0|THIKB_MOUSE	86.45	10	10		2	0	2	Carbamidomethylation; TMT10plex	43995	3-ketoacyl-CoA thiolase B peroxisomal OS=Mus musculus GN=Acaa1b PE=1 SV=1
5533	1898	Q9D4J1|EFHD1_MOUSE	86.44	7	7		2	0	3	TMT10plex	27000	EF-hand domain-containing protein D1 OS=Mus musculus GN=Efhd1 PE=1 SV=1
4420	2445	tr|A2ALC6|A2ALC6_MOUSE	86.42	3	3		1	0	1	TMT10plex	47142	MCG8129 OS=Mus musculus GN=Gm4985 PE=4 SV=1
5968	1246	P51855|GSHB_MOUSE	86.39	7	7	3.40E+06	5	2	5	Carbamidomethylation; TMT10plex	52247	Glutathione synthetase OS=Mus musculus GN=Gss PE=1 SV=1
1463	1320	O35660|GSTM6_MOUSE	86.38	11	11		4	0	9	TMT10plex	25621	Glutathione S-transferase Mu 6 OS=Mus musculus GN=Gstm6 PE=1 SV=4
4404	2224	Q99MD6|TRXR3_MOUSE	86.37	3	3		2	0	4	Carbamidomethylation; TMT10plex	71319	Thioredoxin reductase 3 OS=Mus musculus GN=Txnrd3 PE=1 SV=3
7195	2548	Q91XU3|PI42C_MOUSE	86.3	3	3	3.20E+06	1	1	1	TMT10plex	47336	Phosphatidylinositol 5-phosphate 4-kinase type-2 gamma OS=Mus musculus GN=Pip4k2c PE=1 SV=1
6511	1417	Q9Z2I9|SUCB1_MOUSE	86.29	5	5	1.89E+06	4	2	4	Carbamidomethylation; TMT10plex	50114	Succinate--CoA ligase [ADP-forming] subunit beta mitochondrial OS=Mus musculus GN=Sucla2 PE=1 SV=2
6500	1167	P54775|PRS6B_MOUSE	86.28	6	6	4.08E+06	3	3	4	TMT10plex	47408	26S protease regulatory subunit 6B OS=Mus musculus GN=Psmc4 PE=1 SV=2
3272	1558	O55047|TLK2_MOUSE	86.24	3	3		4	0	9	TMT10plex	82261	Serine/threonine-protein kinase tousled-like 2 OS=Mus musculus GN=Tlk2 PE=1 SV=2
6587	2556	Q8CG50|RAB43_MOUSE	86.23	5	5		1	0	2	TMT10plex	23263	Ras-related protein Rab-43 OS=Mus musculus GN=Rab43 PE=1 SV=1
2416	2022	tr|Q8CIE4|Q8CIE4_MOUSE	86.21	2	2	4.32E+06	2	1	3	TMT10plex	103679	Poly [ADP-ribose] polymerase OS=Mus musculus GN=Parp10 PE=1 SV=1
3792	2585	Q61191|HCFC1_MOUSE	86.21	1	1	2.44E+06	2	1	3	TMT10plex	210435	Host cell factor 1 OS=Mus musculus GN=Hcfc1 PE=1 SV=2
883	6436	Q6PDK2|KMT2D_MOUSE	86.2	1	1		8	0	11	TMT10plex	600253	Histone-lysine N-methyltransferase 2D OS=Mus musculus GN=Kmt2d PE=1 SV=2
8473	1516	P97470|PP4C_MOUSE	86.15	8	8		3	0	3	Carbamidomethylation; TMT10plex	35080	Serine/threonine-protein phosphatase 4 catalytic subunit OS=Mus musculus GN=Ppp4c PE=1 SV=2
201	5666	tr|A2A654|A2A654_MOUSE	86.08	1	1		7	0	40	TMT10plex	333227	Protein Bptf OS=Mus musculus GN=Bptf PE=1 SV=1
7173	2023	P37913|DNLI1_MOUSE	86.02	2	2	1.24E+06	3	1	4	TMT10plex	102290	DNA ligase 1 OS=Mus musculus GN=Lig1 PE=1 SV=2
2864	2425	Q3USB7|PLCL1_MOUSE	86.02	2	2	9.19E+05	2	1	2	TMT10plex	122673	Inactive phospholipase C-like protein 1 OS=Mus musculus GN=Plcl1 PE=1 SV=3
6524	1543	P61759|PFD3_MOUSE	86	8	8	2.22E+06	2	1	2	Carbamidomethylation; TMT10plex	22436	Prefoldin subunit 3 OS=Mus musculus GN=Vbp1 PE=1 SV=2
7831	3038	Q923S9|RAB30_MOUSE	85.96	5	5		1	0	2	TMT10plex	23058	Ras-related protein Rab-30 OS=Mus musculus GN=Rab30 PE=1 SV=1
10102	2055	Q9JK38|GNA1_MOUSE	85.91	11	11	3.02E+06	2	2	2	Carbamidomethylation; TMT10plex	20791	Glucosamine 6-phosphate N-acetyltransferase OS=Mus musculus GN=Gnpnat1 PE=1 SV=1
3028	1394	Q8C0M9|ASGL1_MOUSE	85.91	8	8	3.81E+06	3	2	16	TMT10plex	33950	Isoaspartyl peptidase/L-asparaginase OS=Mus musculus GN=Asrgl1 PE=1 SV=1
1115	1999	Q3UMC0|SPAT5_MOUSE	85.86	2	2		3	0	30	TMT10plex	97256	Spermatogenesis-associated protein 5 OS=Mus musculus GN=Spata5 PE=1 SV=2
1303	9670	Q62245|SOS1_MOUSE	85.81	2	2		4	0	9	Carbamidomethylation; TMT10plex	150883	Son of sevenless homolog 1 OS=Mus musculus GN=Sos1 PE=1 SV=2
6522	1498	Q99LJ7|RCBT2_MOUSE	85.79	5	5	4.51E+05	4	1	5	TMT10plex	60164	RCC1 and BTB domain-containing protein 2 OS=Mus musculus GN=Rcbtb2 PE=2 SV=1
1470	2348	tr|E9Q043|E9Q043_MOUSE	85.79	2	2	2.31E+06	3	1	3	TMT10plex	189090	Protein Fndc1 OS=Mus musculus GN=Fndc1 PE=1 SV=1
7814	2801	Q9CQ60|6PGL_MOUSE	85.77	7	7	1.81E+07	1	1	1	TMT10plex	27254	6-phosphogluconolactonase OS=Mus musculus GN=Pgls PE=1 SV=1
7806	2597	Q61189|ICLN_MOUSE	85.77	6	6	4.96E+06	1	1	1	TMT10plex	26021	Methylosome subunit pICln OS=Mus musculus GN=Clns1a PE=1 SV=1
8487	1722	Q8CDM8|F16B1_MOUSE	85.71	3	3	1.19E+06	2	2	2	TMT10plex	86017	Protein FAM160B1 OS=Mus musculus GN=Fam160b1 PE=1 SV=2
1163	3315	P15508|SPTB1_MOUSE	85.67	1	1		5	0	7	TMT10plex	245248	Spectrin beta chain erythrocytic OS=Mus musculus GN=Sptb PE=1 SV=4
1752	5241	Q3UHK6|TEN4_MOUSE	85.64	1	1		6	0	14	TMT10plex	308424	Teneurin-4 OS=Mus musculus GN=Tenm4 PE=1 SV=2
1721	2505	Q8C863|ITCH_MOUSE	85.61	2	2		2	0	3	TMT10plex	98994	E3 ubiquitin-protein ligase Itchy OS=Mus musculus GN=Itch PE=1 SV=2
5505	2339	Q91V98|CD248_MOUSE	85.56	5	5	2.53E+07	3	2	5	Carbamidomethylation; TMT10plex; Deamidation (NQ)	81813	Endosialin OS=Mus musculus GN=Cd248 PE=1 SV=1
1415	4098	Q571H0|NPA1P_MOUSE	85.55	2	2	6.54E+07	8	1	17	Carbamidomethylation; TMT10plex	254611	Nucleolar pre-ribosomal-associated protein 1 OS=Mus musculus GN=Urb1 PE=1 SV=2
2535	1708	Q922H1|ANM3_MOUSE	85.54	3	3	0.00E+00	2	1	2	TMT10plex	59902	Protein arginine N-methyltransferase 3 OS=Mus musculus GN=Prmt3 PE=1 SV=2
7159	1888	P32883|RASK_MOUSE	85.49	10	10		2	0	2	TMT10plex	21656	GTPase KRas OS=Mus musculus GN=Kras PE=1 SV=1
7138	1506	Q9WU65|GLPK2_MOUSE	85.48	5	5	1.06E+07	3	2	5	Carbamidomethylation; TMT10plex	60630	Glycerol kinase 2 OS=Mus musculus GN=Gk2 PE=1 SV=1
3747	1487	Q91WU0|CES1F_MOUSE	85.46	4	4		3	0	11	TMT10plex	61612	Carboxylesterase 1F OS=Mus musculus GN=Ces1f PE=1 SV=1
1868	6439	tr|Q14BI5|Q14BI5_MOUSE	85.44	2	2		6	0	8	TMT10plex	164737	Myomesin 2 OS=Mus musculus GN=Myom2 PE=1 SV=1
3763	1944	Q9JLV1|BAG3_MOUSE	85.43	3	3	1.46E+07	2	1	5	TMT10plex	61860	BAG family molecular chaperone regulator 3 OS=Mus musculus GN=Bag3 PE=1 SV=2
751	6904	A2AGL3|RYR3_MOUSE	85.4	0	0		3	0	3	TMT10plex	551335	Ryanodine receptor 3 OS=Mus musculus GN=Ryr3 PE=1 SV=1
5118	1916	Q8CG70|P3H3_MOUSE	85.35	5	5	5.53E+06	2	2	2	TMT10plex	81701	Prolyl 3-hydroxylase 3 OS=Mus musculus GN=P3h3 PE=1 SV=1
1751	9559	Q5NCX5|NEUL4_MOUSE	85.29	2	2		5	0	22	Carbamidomethylation; TMT10plex	167636	Neuralized-like protein 4 OS=Mus musculus GN=Neurl4 PE=1 SV=1
1747	4864	Q6VNB8|WDFY3_MOUSE	85.26	1	1		5	0	8	TMT10plex	392339	WD repeat and FYVE domain-containing protein 3 OS=Mus musculus GN=Wdfy3 PE=1 SV=1
7760	1774	Q8CGP0|H2B3B_MOUSE	85.22	16	16		2	0	5	TMT10plex	13908	Histone H2B type 3-B OS=Mus musculus GN=Hist3h2bb PE=1 SV=3
7760	1825	Q9D2U9|H2B3A_MOUSE	85.22	16	16		2	0	5	TMT10plex	13994	Histone H2B type 3-A OS=Mus musculus GN=Hist3h2ba PE=1 SV=3
1428	7406	tr|F8VPQ2|F8VPQ2_MOUSE	85.1	2	2		4	0	6	TMT10plex	142055	Protein Arid4a OS=Mus musculus GN=Arid4a PE=1 SV=1
6552	1960	P70315|WASP_MOUSE	85.08	3	3	1.90E+07	2	2	2	TMT10plex	54192	Wiskott-Aldrich syndrome protein homolog OS=Mus musculus GN=Was PE=1 SV=1
5977	1392	Q9CVD2|ATX3_MOUSE	85.04	6	6	4.69E+06	3	2	5	Carbamidomethylation; TMT10plex	40533	Ataxin-3 OS=Mus musculus GN=Atxn3 PE=1 SV=2
900	2433	O88811|STAM2_MOUSE	85.01	2	2	2.40E+06	1	1	1	TMT10plex	57455	Signal transducing adapter molecule 2 OS=Mus musculus GN=Stam2 PE=1 SV=1
1380	9814	A3KFM7|CHD6_MOUSE	85	1	1		5	0	8	TMT10plex	305396	Chromodomain-helicase-DNA-binding protein 6 OS=Mus musculus GN=Chd6 PE=1 SV=1
2280	1456	O35841|API5_MOUSE	84.98	5	5	4.05E+06	4	1	17	TMT10plex	56785	Apoptosis inhibitor 5 OS=Mus musculus GN=Api5 PE=1 SV=2
8485	1723	tr|Q8CDC8|Q8CDC8_MOUSE	84.87	5	5		2	0	2	TMT10plex	31896	Four and a half LIM domains 4 OS=Mus musculus GN=Fhl4 PE=1 SV=1
4724	1753	P97384|ANX11_MOUSE	84.79	4	4		3	0	8	TMT10plex	54079	Annexin A11 OS=Mus musculus GN=Anxa11 PE=1 SV=2
8513	2136	tr|A0A0G2JFY3|A0A0G2JFY3_MOUSE	84.72	21	21		2	0	3	Carbamidomethylation; TMT10plex	12691	Protein Igkv10-95 (Fragment) OS=Mus musculus GN=Igkv10-95 PE=4 SV=4
5503	1554	P47713|PA24A_MOUSE	84.65	4	4	1.13E+07	3	2	3	TMT10plex	85222	Cytosolic phospholipase A2 OS=Mus musculus GN=Pla2g4a PE=1 SV=1
5103	1432	Q9WVH9|FBLN5_MOUSE	84.63	7	7	4.16E+05	3	2	3	TMT10plex	50193	Fibulin-5 OS=Mus musculus GN=Fbln5 PE=1 SV=1
3516	2099	Q8K009|AL1L2_MOUSE	84.63	2	2		4	0	5	TMT10plex	101590	Mitochondrial 10-formyltetrahydrofolate dehydrogenase OS=Mus musculus GN=Aldh1l2 PE=1 SV=2
2884	3462	Q640L5|CCD18_MOUSE	84.59	1	1		3	0	5	TMT10plex	169740	Coiled-coil domain-containing protein 18 OS=Mus musculus GN=Ccdc18 PE=1 SV=1
1677	7724	P49025|CTRO_MOUSE	84.54	1	1		5	0	6	TMT10plex	235387	Citron Rho-interacting kinase OS=Mus musculus GN=Cit PE=1 SV=3
3438	10342	Q8BLX7|COGA1_MOUSE	84.5	2	2		5	0	8	TMT10plex	155805	Collagen alpha-1(XVI) chain OS=Mus musculus GN=Col16a1 PE=1 SV=2
2419	2405	Q60592|MAST2_MOUSE	84.5	1	1		4	0	13	TMT10plex	190533	Microtubule-associated serine/threonine-protein kinase 2 OS=Mus musculus GN=Mast2 PE=1 SV=1
2548	2368	Q8VDN2|AT1A1_MOUSE	84.47	2	2		1	0	2	TMT10plex	112982	Sodium/potassium-transporting ATPase subunit alpha-1 OS=Mus musculus GN=Atp1a1 PE=1 SV=1
2236	8652	Q8CGB3|UACA_MOUSE	84.45	2	2		7	0	7	TMT10plex	160812	Uveal autoantigen with coiled-coil domains and ankyrin repeats OS=Mus musculus GN=Uaca PE=1 SV=2
6583	2508	P63271|SPT4A_MOUSE	84.44	14	14	1.52E+06	1	1	1	TMT10plex	13193	Transcription elongation factor SPT4-A OS=Mus musculus GN=Supt4h1a PE=2 SV=1
6583	2509	Q9Z199|SPT4B_MOUSE	84.44	14	14	1.52E+06	1	1	1	TMT10plex	13194	Transcription elongation factor SPT4-B OS=Mus musculus GN=Supt4h1b PE=2 SV=1
1339	3847	A2AX52|CO6A4_MOUSE	84.43	1	1		4	0	12	TMT10plex	250795	Collagen alpha-4(VI) chain OS=Mus musculus GN=Col6a4 PE=1 SV=2
999	5940	tr|A0A0A6YW72|A0A0A6YW72_MOUSE	84.42	1	1		4	0	9	TMT10plex	365662	Protein Dchs2 OS=Mus musculus GN=Dchs2 PE=4 SV=1
851	5317	Q9JKK8|ATR_MOUSE	84.36	1	1		7	0	18	TMT10plex	300222	Serine/threonine-protein kinase ATR OS=Mus musculus GN=Atr PE=1 SV=2
4043	1668	Q99J38|T30A1_MOUSE	84.35	3	3		4	0	7	TMT10plex	76238	Tetratricopeptide repeat protein 30A1 OS=Mus musculus GN=Ttc30a1 PE=1 SV=1
2928	7374	B1AVY7|KI16B_MOUSE	84.35	2	2		4	0	6	TMT10plex	150057	Kinesin-like protein KIF16B OS=Mus musculus GN=Kif16b PE=1 SV=1
8493	1860	Q60780|GAS7_MOUSE	84.31	8	8	2.67E+06	2	2	2	TMT10plex	48174	Growth arrest-specific protein 7 OS=Mus musculus GN=Gas7 PE=1 SV=1
1649	3578	P42859|HD_MOUSE	84.29	1	1	3.21E+05	4	1	6	TMT10plex	344689	Huntingtin OS=Mus musculus GN=Htt PE=1 SV=2
401	7162	A2AN08|UBR4_MOUSE	84.29	1	1		6	0	7	TMT10plex	572298	E3 ubiquitin-protein ligase UBR4 OS=Mus musculus GN=Ubr4 PE=1 SV=1
1679	7775	tr|Q6DFW5|Q6DFW5_MOUSE	84.28	4	4		9	0	21	TMT10plex	133536	Phospholipid-transporting ATPase OS=Mus musculus GN=Atp11b PE=1 SV=1
3767	2112	Q9JM99|PRG4_MOUSE	84.18	2	2	4.79E+06	3	1	4	TMT10plex	115996	Proteoglycan 4 OS=Mus musculus GN=Prg4 PE=1 SV=2
9254	1737	O88851|RBBP9_MOUSE	84.16	13	13	2.17E+07	2	2	2	TMT10plex	20912	Putative hydrolase RBBP9 OS=Mus musculus GN=Rbbp9 PE=1 SV=2
899	2776	P11531|DMD_MOUSE	84.14	1	1	1.47E+07	7	2	9	TMT10plex; Deamidation (NQ)	425833	Dystrophin OS=Mus musculus GN=Dmd PE=1 SV=3
5090	1306	Q91WP0|MASP2_MOUSE	84.09	4	4	3.03E+07	4	2	9	TMT10plex	75517	Mannan-binding lectin serine protease 2 OS=Mus musculus GN=Masp2 PE=1 SV=1
1026	1384	Q8BVE3|VATH_MOUSE	84.03	5	5	7.37E+06	4	2	33	TMT10plex	55855	V-type proton ATPase subunit H OS=Mus musculus GN=Atp6v1h PE=1 SV=1
2543	2085	B0V2N1|PTPRS_MOUSE	83.95	1	1	2.21E+05	3	1	4	TMT10plex	211902	Receptor-type tyrosine-protein phosphatase S OS=Mus musculus GN=Ptprs PE=1 SV=1
3297	2593	Q9JIX8|ACINU_MOUSE	83.9	1	1	0.00E+00	1	1	1	TMT10plex	150719	Apoptotic chromatin condensation inducer in the nucleus OS=Mus musculus GN=Acin1 PE=1 SV=3
5115	1766	Q8VI75|IPO4_MOUSE	83.89	2	2	8.37E+06	3	2	3	TMT10plex	119275	Importin-4 OS=Mus musculus GN=Ipo4 PE=1 SV=1
2304	4847	Q05860|FMN1_MOUSE	83.83	2	2		6	0	8	TMT10plex	163580	Formin-1 OS=Mus musculus GN=Fmn1 PE=1 SV=2
3505	1764	Q91YP2|NEUL_MOUSE	83.82	4	4	2.41E+06	4	1	6	TMT10plex	80429	Neurolysin mitochondrial OS=Mus musculus GN=Nln PE=1 SV=1
675	1868	Q8CFT2|SET1B_MOUSE	83.8	1	1	0.00E+00	2	1	11	TMT10plex	215349	Histone-lysine N-methyltransferase SETD1B OS=Mus musculus GN=Setd1b PE=1 SV=2
2865	2371	tr|Q80X68|Q80X68_MOUSE	83.75	3	3		1	0	3	TMT10plex	52325	Citrate synthase OS=Mus musculus GN=Csl PE=1 SV=1
7132	1443	P11440|CDK1_MOUSE	83.7	8	8		4	0	5	TMT10plex	34107	Cyclin-dependent kinase 1 OS=Mus musculus GN=Cdk1 PE=1 SV=3
3376	5942	G3X9K3|BIG1_MOUSE	83.69	1	1		5	0	8	Carbamidomethylation; TMT10plex	208498	Brefeldin A-inhibited guanine nucleotide-exchange protein 1 OS=Mus musculus GN=Arfgef1 PE=1 SV=1
5990	1604	P41242|MATK_MOUSE	83.64	5	5	4.97E+06	3	1	4	Carbamidomethylation; TMT10plex	56057	Megakaryocyte-associated tyrosine-protein kinase OS=Mus musculus GN=Matk PE=1 SV=2
1180	7929	Q8BW94|DYH3_MOUSE	83.62	1	1		5	0	8	TMT10plex	467780	Dynein heavy chain 3 axonemal OS=Mus musculus GN=Dnah3 PE=1 SV=2
8492	1849	P04939|MUP3_MOUSE	83.45	9	9		2	0	3	TMT10plex	21465	Major urinary protein 3 OS=Mus musculus GN=Mup3 PE=1 SV=1
5548	2351	Q8BNW9|KBTBB_MOUSE	83.44	2	2	8.53E+05	1	1	2	Carbamidomethylation; TMT10plex	67946	Kelch repeat and BTB domain-containing protein 11 OS=Mus musculus GN=Kbtbd11 PE=1 SV=3
1600	10802	Q8C147|DOCK8_MOUSE	83.37	1	1		6	0	10	Carbamidomethylation; TMT10plex	238976	Dedicator of cytokinesis protein 8 OS=Mus musculus GN=Dock8 PE=1 SV=4
6147	4459	P04945|KV6AB_MOUSE	83.36	15	15	9.85E+07	1	1	7	TMT10plex	11713	Ig kappa chain V-VI region NQ2-6.1 OS=Mus musculus PE=2 SV=1
6025	2316	tr|B1AXB9|B1AXB9_MOUSE	83.33	3	3		1	0	1	TMT10plex	46783	Predicted gene EG236749 OS=Mus musculus GN=Gm4907 PE=2 SV=1
7130	1415	P97429|ANXA4_MOUSE	83.25	10	10	4.40E+06	3	2	3	TMT10plex	35916	Annexin A4 OS=Mus musculus GN=Anxa4 PE=1 SV=4
1232	8917	P70398|USP9X_MOUSE	83.25	1	1		4	0	9	TMT10plex	290709	Probable ubiquitin carboxyl-terminal hydrolase FAF-X OS=Mus musculus GN=Usp9x PE=1 SV=2
10128	3059	Q9JII5|DAZP1_MOUSE	83.12	5	5	2.87E+07	2	2	2	TMT10plex	43214	DAZ-associated protein 1 OS=Mus musculus GN=Dazap1 PE=1 SV=2
2310	3749	A2AHC3|CAMP1_MOUSE	82.96	2	2		6	0	7	Carbamidomethylation; TMT10plex	175886	Calmodulin-regulated spectrin-associated protein 1 OS=Mus musculus GN=Camsap1 PE=1 SV=1
3056	2523	P97825|HN1_MOUSE	82.89	16	16	7.05E+06	1	1	1	TMT10plex	16081	Hematological and neurological expressed 1 protein OS=Mus musculus GN=Hn1 PE=1 SV=3
1162	3064	tr|A0A0J9YUD5|A0A0J9YUD5_MOUSE	82.79	1	1		4	0	17	TMT10plex	233096	Protein Nup205 OS=Mus musculus GN=Nup205 PE=1 SV=1
2333	6355	Q69Z37|SAM9L_MOUSE	82.77	1	1		4	0	4	TMT10plex	180202	Sterile alpha motif domain-containing protein 9-like OS=Mus musculus GN=Samd9l PE=1 SV=2
2976	10013	B2RQC6|PYR1_MOUSE	82.73	1	1		6	0	10	TMT10plex	243236	CAD protein OS=Mus musculus GN=Cad PE=1 SV=1
2188	4827	C3VPR6|NLRC5_MOUSE	82.72	1	1		5	0	5	TMT10plex	211708	Protein NLRC5 OS=Mus musculus GN=Nlrc5 PE=1 SV=2
5973	1322	P39688|FYN_MOUSE	82.63	4	4		4	0	7	TMT10plex	60675	Tyrosine-protein kinase Fyn OS=Mus musculus GN=Fyn PE=1 SV=4
3093	4383	D3YXK2|SAFB1_MOUSE	82.62	4	4	0.00E+00	5	1	5	TMT10plex	105104	Scaffold attachment factor B1 OS=Mus musculus GN=Safb PE=1 SV=2
3759	1841	O88207|CO5A1_MOUSE	82.51	1	1	8.31E+05	2	2	2	Carbamidomethylation; TMT10plex	183676	Collagen alpha-1(V) chain OS=Mus musculus GN=Col5a1 PE=1 SV=2
[truncated: 3,318 more rows]
